# Supplementary material for: Expression-based and co-localization detection of arabinogalactan protein 6 and arabinogalactan protein 11 interactors in Arabidopsis pollen and pollen tubes
Source: BMC Plant Biol. 2013 Jan 8;13:7. doi: 10.1186/1471-2229-13-7 (PMC3546934; doi:10.1186/1471-2229-13-7)
Supplement: Additional file 1 — agp6 agp11 mutant microarray data. [file 1471-2229-13-7-S1.xlsx]

## Sheet: dChip_compare_result
probe set	Accession	Wt1	Wt1 Call	Wt2	Wt2 Call	Wt3	Wt3 Call	Wt mean	Wt mean's SE	DM1	DM1 Call	DM2	DM2 Call	DM3	DM3 Call	DM mean	DM mean's SE	lower bound of FC
250135_at	At5g15360	8.73	A	10.26	A	12.55	A	10.39	3.3	611.11	P	452.25	P	368.49	P	477.31	70.99	27.64
265588_at	At2g19970	8.06	A	6.41	A	8.29	A	7.49	2.88	327.61	P	230.5	P	340.26	P	299.38	34.65	23.34
251563_at	At3g57880	45.69	P	51.67	P	36.68	P	44.97	5.83	1558.07	P	967.76	P	897.54	P	1141.23	208.73	16.93
250951_at	At5g03550	6.98	A	4.77	M	6.31	A	6.01	2.64	232.55	P	182.95	P	121.37	P	179.17	32.23	15.54
258983_at	At3g08860	17.06	A	15.55	A	18.07	A	16.81	2.2	374.74	P	226.48	P	269.04	P	290.09	43.89	12.22
262928_at	At1g65760	43.88	P	41.52	P	44.95	P	43.32	6.96	935.83	P	597.16	P	655.59	P	731.26	105.74	11.8
261428_at	At1g18870	20.4	A	18.94	A	20.77	P	20.12	4.95	471.86	P	248.6	P	413.89	P	377.93	66.83	11.58
249174_at	At5g42900	145.33	P	169.2	P	166.2	P	160.19	10.13	2310.25	P	1401.71	P	1974.61	P	1893.77	265.68	8.94
249368_at	At5g40640	42.71	A	42.6	A	41.99	P	42.41	6.76	877.48	P	497.94	P	446.8	P	607.73	135.45	8.61
254728_at	At4g13690	28.85	A	31.97	A	43.85	P	34.92	6.05	424.27	P	283.51	P	362.31	P	356.33	41.02	7.35
266252_at	At2g27520	16.09	A	8.12	A	17.45	A	13.9	4.12	202.05	P	92.53	P	263.32	P	185.84	50.03	6.63
262610_at	At1g14140	15.54	A	16.29	A	16.04	A	15.99	2.75	155.65	P	112.29	P	138.88	P	135.66	12.58	6.28
265904_at	At2g25630	153.03	P	173.38	P	94.62	P	140.07	24.97	1183.3	P	971.3	P	1331.9	P	1160.45	106.72	6.1
253518_at	At4g31400	178.61	P	121.82	P	172.86	P	157.79	19.1	1706.93	P	909	P	1452.67	P	1356.23	234.26	5.89
263328_at	At2g15280	63.55	P	57.49	P	74.37	P	64.54	9.39	644.86	P	353.08	P	839.79	P	612.51	141.35	5.64
249509_at	At5g38390	13.98	P	14.86	P	13.5	P	14.18	5.21	119.07	P	158.52	P	111.68	P	129.72	14.99	5.43
263922_s_at	At2g36580	22.46	P	18.16	A	24.01	P	21.61	2.29	191.93	P	124.15	P	133.78	P	150.11	21.1	5.11
251098_at	At5g01650	127.16	P	93.92	P	150.92	P	125.01	19.86	1059.19	P	663.28	P	931.05	P	884.03	116.19	5.05
260513_at	At1g51490	585.65	P	377.34	P	232.35	P	381.87	123.86	3161.15	P	3244.26	P	2505.51	P	2980.74	248.01	4.95
252022_at	At3g52930	43.34	P	159.07	P	59.77	P	86.29	38.57	842.1	P	1853.39	P	649.83	P	1115.26	374.39	4.92
252434_s_at	At3g47310	50.5	A	38.51	A	50.97	A	45.74	7.3	307.44	P	251.63	P	471.63	P	343.55	66.09	4.82
258613_at	At3g02870	53.07	P	39.09	P	54.87	P	49.04	6.25	508.79	P	300.47	P	283.57	P	364.57	72.17	4.81
265587_at	At2g19980	1030.07	P	1074.91	P	589.4	P	887.24	169.78	5736.6	P	5277.59	P	5875.6	P	5622.42	196.28	4.79
249385_at	At5g39950	230.89	P	199.85	P	342.46	P	253.15	51.5	1911.96	P	1380.44	P	1785.71	P	1692.31	160.55	4.78
254961_at	At4g11030	12.35	A	18.73	A	26.43	P	18.91	4.97	138.76	P	110.24	P	149.56	P	132.41	12.89	4.69
247301_at	At5g63920	38.02	P	35.59	A	42.46	P	39.3	3.01	330.73	P	213.37	P	209.64	P	251.56	39.78	4.64
256239_at	At3g12470	259.31	P	296.53	P	217.12	P	256.9	25.63	1940.58	P	1190.81	P	1641.03	P	1590.84	216.57	4.61
256333_at	At1g76860	14.6	A	14.05	A	10.51	A	13.14	3.11	96	P	82.31	P	72.81	P	83.88	7.11	4.44
250518_at	At5g08140	153.14	P	151.2	P	141.78	P	148.53	8.53	1229.47	P	675.65	P	871.71	P	925.64	161.24	4.4
246535_at	At5g15900	11.54	A	12.93	A	14.51	A	13	3.62	98.42	P	123.61	P	62.77	A	95.21	17.95	4.31
255569_at	At4g01320	28.78	P	37.74	P	38.74	P	35.33	5.07	181.46	P	247.75	P	175.36	P	201.63	23.76	4.22
251773_at	At3g55960	37.38	P	35.13	P	31.52	P	34.89	2.78	236.39	P	146.21	P	199.34	P	194.05	25.98	4.22
245303_at	At4g17010	43.6	P	49.53	P	51.36	P	48.01	4.61	306.74	P	193.77	P	305.3	P	268.59	37.27	4.16
247587_at	At5g60620	60.28	P	92.92	P	42.05	P	65.12	18.19	403.12	P	329.63	P	531.91	P	421.48	59.12	4.08
252086_at	At3g52030	37.31	P	37.58	P	36.35	P	37.11	3.79	151.94	P	197.19	P	196.52	P	181.81	16.37	3.92
249604_x_at	At5g37230	295.84	P	310.67	P	407.8	P	332.69	44.17	1764.94	P	1781.6	P	1400.91	P	1652.51	128.57	3.9
255865_at	At2g30330	33.54	P	37.83	P	31.5	P	34.23	2.71	202.05	P	150.89	P	144.78	P	165.89	18.22	3.84
245957_at	At5g19590	26.63	P	21.98	A	20.72	P	23.21	3.57	128.28	P	129.38	P	91.81	P	116.94	12.87	3.73
265174_s_at	At1g23460	26.71	A	17.84	A	71.66	P	38.63	16.83	257.71	P	193.32	P	447.43	P	299.5	76.23	3.6
264658_at	At1g09910	36.39	P	39.59	P	39.74	P	38.69	2.76	205.43	P	164.44	P	146.56	P	172.38	17.51	3.6
250059_at	At5g17820	16.03	A	17.51	A	18.8	P	17.31	2.86	106.66	P	68.63	P	85.5	P	86.72	11.17	3.57
245032_at	At2g26630	18.47	A	27.59	P	13.22	P	19.91	4.99	119.83	P	159.75	P	78.73	P	119.56	23.76	3.55
249153_s_at	At5g43390	6.98	A	10.58	A	8.24	A	8.49	2.6	83.37	P	33.39	P	57.69	P	58.12	14.37	3.54
246081_s_at	At5g20470	6.07	A	5.88	A	7.28	A	6.36	2.55	39.78	A	30.31	A	62.46	A	44.18	9.6	3.54
266569_at	At2g24080	35.58	P	56.66	P	32.96	A	41.92	8.37	285.02	P	258.84	P	149.73	P	231.28	41.6	3.52
266310_at	At2g26990	22.55	P	30.19	P	21.79	P	24.97	4.76	154.35	P	96.17	A	126.46	P	125.79	16.71	3.49
254836_at	At4g12330	8.68	A	10.96	A	8.07	A	9.4	1.73	68.06	P	38.2	P	44.61	P	50.36	9.06	3.46
267477_at	At2g02710	61.33	P	55.03	P	72.99	P	62.55	7.54	287.2	P	243.88	P	246.58	P	259.24	14.38	3.38
245863_s_at	At1g58050	37.49	P	44.42	P	50.43	P	43.58	4.92	191.11	P	161.4	P	182.57	P	177.96	9.67	3.36
262540_at	At1g34260	316.91	P	326.71	P	255.18	P	298.42	24.73	1843.72	P	1114.86	P	1186.09	P	1383.57	232.71	3.28
248654_at	At5g49310	50.91	P	47	P	67.02	P	54.61	7.68	409.5	P	222.57	P	229.95	P	287.35	60.81	3.28
263699_at	At1g31120	22.26	A	18.64	A	22.57	A	21.19	2.78	105.24	M	84.33	A	77.98	A	89.61	8.54	3.26
253187_at	At4g35280	65.05	P	92.97	P	56.45	P	71.45	11.81	559.22	P	340.07	P	268.85	P	389.5	87.14	3.26
258612_at	At3g02920	288.13	P	230.17	P	358.98	P	288.9	43.81	1380.35	P	1078.1	P	1161.2	P	1209.13	89.92	3.23
247572_at	At5g61220	11.88	A	9.74	A	14.19	A	12.2	2.1	50.18	P	66.23	P	46.63	P	54.34	6.51	3.19
262003_at	At1g64460	280.31	P	292.84	P	245.11	P	271.94	18.06	1139.52	P	860.69	P	1145.61	P	1048.04	94.2	3.19
252287_at	At3g49080	89.17	P	76.76	P	87.11	P	84.89	6.93	500.82	P	283.77	P	358.73	P	380.95	63.46	3.19
246743_at	At5g27750	48.22	P	27.23	P	38.06	P	37.75	6.45	272.44	P	147.5	P	161.41	P	193.79	39.5	3.19
265386_at	At2g20930	293.74	P	283.87	P	318.12	P	298.83	14.37	1388.34	P	903.03	P	1428.73	P	1238.34	170.05	3.17
251285_at	At3g61770	22.97	A	21.54	A	20.38	A	21.57	2.74	83.95	P	80.65	P	83.6	P	82.56	2.68	3.14
249565_at	At5g38440	45.8	P	30.03	P	60.3	P	45.29	9.11	242.72	P	146.04	P	280.69	P	223.01	40.13	3.13
263485_at	At2g29890	200.58	P	199.48	P	217.09	P	205.45	9.31	1115.21	P	697.67	P	756.65	P	856.61	130.02	3.1
249926_at	At5g19180	26.11	A	32.28	A	22.77	A	27.35	3.87	136.12	P	190.09	P	86.8	P	137.74	30.06	3.09
259817_at	At1g49880	42.09	A	47.46	A	30.7	A	39.64	8.35	183.42	P	212.76	P	137.77	P	178.47	22.64	3.08
261802_at	At1g30550	16.21	A	7.79	A	11.65	A	11.73	3.95	70.87	A	57.78	A	48.36	A	58.89	6.67	3.08
261513_at	At1g71840	143.8	P	130.89	P	161.87	P	146.26	10.87	746.65	P	466.19	P	557.89	P	590.35	82.2	3.04
261106_at	At1g62990	13.47	A	12.9	A	12.02	A	12.76	2.47	70.52	P	37.22	P	91.02	P	66.22	15.7	2.96
258185_at	At3g21580	29.76	P	36.57	M	39.13	P	34.97	4.14	150.1	P	114.01	P	126.6	P	130.38	10.92	2.96
246452_at	At5g16840	225.38	P	218.24	P	290.1	P	244.89	23.75	1241.92	P	691.93	P	1137.69	P	1022.68	169	2.95
262719_at	At1g43590	19.13	P	40.07	P	16.23	P	24.75	8.44	127.31	P	147.03	P	91.4	P	121.99	16.68	2.94
259750_at	At1g71130	28.51	P	26.01	A	22.9	A	25.6	4.19	101.01	P	91.08	P	93	P	94.83	4.33	2.88
245497_at	At4g16460	18.84	A	17.25	A	24.67	P	19.93	3.6	103.92	P	60.47	P	87.41	P	83.82	12.7	2.86
263743_at	At2g21390	35.69	P	31.34	P	43.16	P	35.62	8.98	169.17	P	122.99	P	156.63	P	149.03	14.23	2.84
255260_at	At4g05040	18.58	A	17.22	A	18.37	A	18.05	2.61	77.64	P	53.97	P	73.41	P	68.24	7.42	2.83
249610_at	At5g37360	23.52	P	23.54	P	15.77	A	20.83	4.36	119.81	P	101.68	P	61.01	P	94.14	17.43	2.83
248266_at	At5g53440	380.84	P	417.5	P	308.45	P	368.98	34.78	1482.23	P	1098.12	P	1320.14	P	1298.96	118.04	2.83
263062_at	At2g18180	356.26	P	374.31	P	141.49	P	284.72	82.75	1608.81	P	1780.66	P	844.11	P	1418.12	292.56	2.82
255477_at	At4g02370	60.79	P	42.88	P	62.66	P	55.22	7.73	186.71	P	224.55	P	184.04	P	198.6	15.37	2.8
252263_at	At3g49520	11.53	A	10.77	A	13.9	A	12.27	2.73	62.15	P	36.55	P	60.11	M	52.82	8.31	2.79
249923_at	At5g19120	32.11	P	28.97	P	37.59	P	32.77	3.83	138.6	P	107.71	P	101.22	P	115.79	11.86	2.74
265310_at	At2g20280	23.29	A	29.18	A	21.34	A	24.89	4	90.52	P	81.26	A	93.23	A	87.72	5.39	2.72
246471_s_at	At5g17100	38.9	P	42.89	P	54.02	P	44.46	7.59	185.06	P	144.22	P	153.42	P	160.67	12.41	2.72
255310_at	At4g04955	110.12	P	70.48	P	135.41	P	104.36	20.91	486.6	P	303.86	P	448.77	P	413.12	55.29	2.71
248075_at	At5g55740	46.54	P	37.25	P	42.7	P	42.3	4.12	209.29	P	118.96	P	152.48	P	160.36	26.12	2.69
247092_at	At5g66380	12.63	A	12.11	A	17.73	A	13.98	4.01	68.95	P	47.84	M	58.3	P	58.27	6.68	2.68
246534_at	At5g15890	11.27	A	5.96	A	6.78	A	8	2.53	35.99	A	49.2	M	26.83	A	37.29	6.81	2.68
261378_at	At1g18890	10.38	A	12.52	A	11.73	A	11.4	1.84	50.62	P	33.66	P	41.16	P	41.75	4.92	2.66
264336_at	At1g70360	26.39	M	18.47	A	24.01	P	22.42	3.19	95.59	P	63.84	P	84.48	P	81.07	10.01	2.65
251162_at	At3g63300	33.07	A	29.19	A	30.16	A	30.92	3	112.58	P	86.55	P	101.25	P	99.98	7.77	2.64
251475_at	At3g59660	103.34	P	99.22	P	78.13	P	92.73	10.13	628.64	P	296.7	P	338.35	P	421.33	104.12	2.64
252132_at	At3g50790	103.76	P	93.48	P	121.83	P	106.4	9.32	441.25	P	279.23	P	380.82	P	366.98	47.65	2.62
255898_at	At1g17930	34.29	P	30.2	P	40.21	P	34.72	5.04	165.25	P	95.31	P	130.21	P	130.3	20.24	2.61
247685_at	At5g59680	10.25	A	8.98	A	6.54	A	8.48	3.05	39.33	A	30.06	A	38.52	A	36.02	3.14	2.6
264309_at	At1g62020	80.18	P	76.43	P	79.65	P	79.06	3.54	287.82	P	208.69	P	239.61	P	245.76	23.01	2.59
258606_at	At3g02840	15.04	A	11.13	A	14.89	A	13.35	3.37	52.63	P	73.6	P	41.1	P	55.69	9.84	2.56
261631_at	At1g49940	17.13	A	16.83	A	22.15	A	18.56	3.13	93.8	P	52.65	P	66.91	P	71.13	12.07	2.55
251213_at	At3g62490	8.83	A	6.51	A	8.96	A	8.12	1.38	35.51	P	21.49	P	31.63	P	29.57	4.19	2.54
245188_at	At1g67660	28.19	M	23.8	A	28.09	A	26.68	2.14	111.93	P	68.24	P	88.68	P	89.67	12.56	2.52
259815_at	At1g49870	22.36	A	15.26	A	25.32	P	21.24	3.63	87.44	P	55.59	P	86.36	P	76.37	10.51	2.52
256467_at	At1g32590	16.9	A	16.41	P	19.08	A	17.64	4.13	463.5	P	217.44	P	1657.68	P	778.5	446.15	2.52
245454_at	At4g16920	27.15	P	23.86	A	31.11	P	27.02	3.53	153.94	P	93.38	P	79.08	P	108.95	23.18	2.52
263700_at	At1g31150	16.71	A	15.99	A	13.73	A	15.48	2.71	55.99	P	45.42	P	54.05	P	51.47	3.72	2.5
263006_at	At1g54240	530.61	P	466.43	P	583.7	P	525.69	38.1	2476.37	P	1241.48	P	2091.78	P	1935.23	364.94	2.5
245912_at	At5g19600	47.77	P	42.98	P	61.7	P	51.27	7.03	171.42	P	142.58	P	160.17	P	161.71	10.61	2.5
260418_s_at	At1g69750	358.02	P	282.12	P	254.98	P	298.35	31.1	898.32	P	802.9	P	923.72	P	875.5	39.1	2.46
250803_at	At5g04980	17.4	A	16.19	A	22.85	A	18.64	3.65	72.59	A	81.03	A	48.91	A	67.5	9.82	2.45
266683_at	At2g19950	14.81	A	16.54	A	15.08	A	15.31	2.2	56.01	P	58.12	P	38.95	P	51.02	6.34	2.44
261859_at	At1g50490	810.63	P	776.59	P	902.98	P	830.64	46.49	3421	P	2116.34	P	2527.91	P	2690.66	386.59	2.44
246967_at	At5g24860	25.67	A	18.2	A	33.73	P	25.62	4.75	104.19	P	63.09	P	126.33	P	97.91	18.43	2.43
266297_at	At2g29570	15.53	A	21.01	A	14.13	A	16.57	2.78	61.45	P	44.23	P	56.49	P	53.98	5.23	2.41
258122_at	At3g14570	82.82	P	60.37	P	62.56	P	68.57	7.67	325.03	P	218.16	P	181.97	P	241.89	42.9	2.41
250894_s_at	At5g03810	309.67	P	163.9	P	301.59	P	257.61	48.11	876.24	P	699.61	P	1142.67	P	905.82	129.86	2.41
264701_at	At1g70160	232.03	P	226.67	P	196.66	P	217.39	16.95	900.23	P	647.1	P	558.79	P	702.5	102.58	2.4
258348_at	At3g17710	158.14	P	153.56	P	74.62	P	128.8	27.71	506.34	P	589.21	P	332.47	P	475.9	76.55	2.4
246242_at	At4g36600	80.07	P	124.55	P	92.57	P	98.9	14.15	328.14	P	270.47	P	304.34	P	300.39	17.79	2.4
245670_at	At1g28210	39.02	P	49.77	P	39.39	P	42.26	6.03	132.85	P	142.56	P	113.89	P	129.56	9.16	2.4
254797_at	At4g13030	19.13	A	22.49	P	19.73	A	20.04	2.78	85.58	P	72.83	P	48.67	A	69.02	10.92	2.39
253356_at	At4g33390	123.93	P	218.09	P	108.7	P	149.88	35.29	490.49	P	558.64	P	468.84	P	507.94	35.05	2.39
252763_at	At3g42725	146.66	P	129.43	P	185.24	P	153.43	17.61	648.33	P	368.66	P	526.5	P	514.56	80.63	2.38
254859_at	At4g12060	24.78	A	18.21	A	19.5	A	20.86	3.52	77.1	P	52.64	A	76.95	P	68.73	8.28	2.37
250299_at	At5g11910	36.34	P	41.13	P	32.75	P	36.71	3.95	113.6	P	132.86	P	90.85	P	112.42	12.56	2.36
249319_s_at	At5g40880	70.7	P	42.82	P	47.87	P	54.01	8.77	229.26	P	171.24	P	143.67	P	181.33	25.25	2.36
245391_at	At4g16520	22.74	A	24.01	A	30.78	A	26.21	4.32	102.85	P	71.72	P	79.16	P	84.48	9.49	2.35
258488_at	At3g02420	104.68	P	92.73	P	115.45	P	103.73	7.9	570.83	P	285.55	P	322	P	392.82	89.43	2.34
267184_at	At2g44150	33.51	P	28.97	M	30.5	A	31.3	3.87	176.98	P	109.13	P	80.46	P	122.27	28.6	2.33
249403_at	At5g40270	69.07	P	58.08	P	79.27	P	68.47	6.5	284.1	P	168.83	P	205.98	P	219.59	33.92	2.32
266924_at	At2g45730	128.8	P	125.9	P	134.47	P	129.56	6.46	428.32	P	322.16	P	330.79	P	360.1	34	2.31
262078_at	At1g59520	46.43	P	49.4	P	44.76	P	46.78	5.75	186.93	P	120.52	P	135.04	P	148.01	20.29	2.31
255041_at	At4g09620	901.73	P	748.07	P	976.98	P	873.7	75.32	3031.1	P	2016.93	P	2727.83	P	2589.61	301.25	2.31
255154_at	At4g08220	21.9	M	31.74	P	15.77	P	22.97	5.39	95.7	P	62.96	P	76.92	P	78.53	9.64	2.3
257470_at	At1g53770	26.05	P	23.63	P	21.88	A	23.66	3.56	119.08	P	81.68	P	58.52	P	86.54	17.72	2.3
263702_at	At1g31240	62.48	P	41.05	P	74.98	P	58.44	14.04	253.74	P	162.39	P	195.49	P	203.83	26.96	2.3
246065_at	At5g19360	949.15	P	731.19	P	532.2	P	737.84	122.01	2439.31	P	2235.29	P	1957.17	P	2212.18	141.42	2.3
265413_s_at	At2g16650	50.1	P	35.74	P	35.31	P	40.22	5.45	104.71	P	121.24	P	126.86	P	117.04	8.79	2.29
265299_at	At2g13940	48.19	P	43.95	P	42.5	P	44.47	6.3	167.61	P	136.83	P	370.2	P	225.03	73.63	2.29
254249_at	At4g23280	10.85	A	10.38	A	14.74	A	11.88	2.08	43.36	P	43.97	P	28.51	A	38.58	5.23	2.27
259651_at	At1g55280	35.79	P	33.04	P	33.7	P	34.22	2.51	123.44	P	87.02	P	87.78	P	99.4	12.03	2.27
263578_at	At2g17020	70.67	P	65.14	P	72.7	P	68.91	4.02	256.86	P	176.06	P	174.98	P	202.72	27.53	2.25
256900_at	At3g24670	59.14	P	58.67	P	55.5	P	57.36	4.28	203.94	P	140.29	P	152.09	P	165.45	19.72	2.25
265607_at	At2g25370	17.5	A	25.85	A	14.65	A	19.36	4.55	89.42	P	44.7	P	79	P	71.12	13.42	2.24
256247_at	At3g66656	22.47	A	18.11	A	10.93	A	17.14	3.73	114.32	P	69.24	P	42.59	A	75.4	20.89	2.24
251045_s_at	At5g02360	4.32	A	5.3	A	6.27	A	5.26	1.92	22.16	A	14.65	P	33.03	A	23.21	5.45	2.24
256753_at	At3g27160	64.2	P	77.84	A	67.89	A	69.7	4.82	214.32	P	192.96	P	158.72	P	188.54	16.35	2.24
264751_at	At1g23020	56.81	P	37.46	A	47.89	P	47.41	5.92	167.24	P	141.99	P	112.14	P	140.59	16.19	2.24
264091_at	At1g79110	163.77	P	130.79	P	156.62	P	151.42	13.18	460.2	P	337.89	P	480.6	P	426.13	44.67	2.23
258948_at	At3g01910	278.99	P	267.15	P	320.83	P	288.88	20.6	1130.24	P	607.2	P	1020.01	P	917.56	160.13	2.23
257256_at	At3g21970	14.58	A	21.25	A	13.85	A	16.4	3.73	58.79	P	55.36	P	43.06	P	52.45	5.27	2.22
250811_at	At5g05110	41.8	P	49.98	P	44.63	P	45.4	3.94	136.13	P	120.53	P	107.55	P	121.13	9.01	2.21
251386_at	At3g60800	29.42	P	26.1	P	38.37	P	29.99	7.72	92.14	P	100.39	P	92.44	P	94.43	4.05	2.19
251369_at	At3g60480	22.76	P	20.53	A	15.86	A	19.58	2.93	56.14	P	52.42	P	53.25	P	53.93	2.54	2.18
254883_at	At4g11720	137.5	P	96.81	P	123.83	P	119.19	13.14	506.55	P	265.68	P	375.29	P	382.25	69.74	2.17
256071_at	At1g13640	28.67	P	43.81	P	23.17	M	31.71	6.96	99.24	P	86.58	P	96.55	P	94.32	4.17	2.16
248588_at	At5g49540	46.52	A	50.13	A	30.94	A	42.83	6.58	195.92	P	169.27	P	87.05	P	150.9	33.06	2.14
251550_at	At3g58800	151.81	P	132	P	170.16	P	150.64	13.37	666	P	367.73	P	405.04	P	480.47	93.97	2.12
267388_at	At2g44450	31.82	P	30.4	P	37.28	P	33.34	6	127.89	P	157.94	P	69.68	P	118.5	26.49	2.11
249884_at	At5g22910	398.3	P	201.79	P	146.05	P	248.07	76.68	853.38	P	920.84	P	669.39	P	814.57	76.29	2.1
267594_at	At2g33000	18.08	P	22.46	A	20.88	P	20.24	3.47	76.22	P	47.28	P	59.29	P	60.7	8.57	2.09
263692_at	At1g26850	327.45	P	360.6	P	316.84	P	333.95	18.18	1041.98	P	658.07	P	1090.06	P	929.86	136.29	2.09
259250_at	At3g07580	46.76	P	48.43	P	55.04	P	50.09	4.24	207.29	P	113.79	P	137.86	P	152.91	27.91	2.09
257603_at	At3g13820	107.64	P	117.81	P	119.55	P	115.6	9.51	376.42	P	239.7	P	333.27	P	315.77	40.93	2.08
256175_at	At1g51670	27.12	P	28.83	P	32.51	P	29.31	2.6	115.96	P	71.19	P	73.02	P	86.65	14.71	2.08
267202_s_at	At2g31030	44.34	A	43.25	A	40.84	A	43.01	1.83	179.65	P	109.83	P	100.92	P	130.11	24.81	2.07
246071_at	At5g20150	49.88	P	57.75	P	57.33	P	55.3	4.4	196.81	P	135.1	P	128.07	P	153.29	21.79	2.07
253472_at	At4g32230	16.89	A	19.63	A	19.1	A	18.39	2.27	51.4	P	51.6	P	40.79	P	47.98	3.89	2.06
262010_at	At1g35612	169.44	P	130.44	P	222.48	P	172.52	30.8	668.39	P	392.28	P	516.93	P	525.13	80.83	2.06
252541_at	At3g45750	50.12	P	42.75	P	51.52	P	47.35	7.76	233.71	P	113.51	P	141.03	P	162.74	36.27	2.06
262164_at	At1g78070	29.33	P	24.11	A	19.18	A	24.55	3.91	64.32	P	58.89	P	71.94	P	65.15	4.14	2.05
258453_at	At3g22320	65.06	P	51.94	P	81.77	P	65.46	9.56	194.8	P	233.82	P	140.4	P	190	27.8	2.05
246799_at	At5g26940	23.77	P	29.68	P	27.77	P	26.82	3.2	66.19	P	62.12	P	79.17	P	69.13	5.52	2.05
250127_at	At5g16380	29.13	A	38.78	P	33.49	A	33.85	5.38	84.49	P	88	P	96.12	P	88.75	4.79	2.04
264398_at	At1g61730	22.42	A	33.37	A	26.33	P	27.6	6.29	86.85	A	90.42	A	66.89	P	82.06	8.91	2.04
250453_at	At5g10620	22.73	A	25.66	A	25.68	P	24.82	2.81	65.46	P	85.66	P	54.77	P	68.62	9.56	2.03
248251_at	At5g53220	100.84	P	78.07	P	105.73	P	95.21	8.63	472.05	P	237.63	P	252.23	P	320.7	75.42	2.03
245255_at	At4g14110	177.57	P	144.32	P	182.19	P	167.67	13.71	560.89	P	351.97	P	437.71	P	449.92	60.57	2.03
253792_at	At4g28700	32.48	A	40.2	A	44.3	M	39.51	7.13	99.97	P	99.72	P	147.54	P	115.81	16.3	2.02
258740_at	At3g05780	43.78	P	30.93	A	45.31	P	40.12	4.97	149.11	P	88.03	P	106.8	P	114.73	17.94	2.02
267358_at	At2g39890	1674.93	P	2024.39	P	894.79	P	1530.97	341.14	4103.82	P	4784.95	P	4013.54	P	4300.29	269.26	2.02
251964_at	At3g53370	15.56	A	21.69	A	30.49	A	22.52	4.95	61.09	P	57.08	P	94.23	P	70.87	11.95	2.01
255671_at	At4g00355	21.27	A	22.25	A	19.75	A	21.04	2.5	64.34	P	53.56	P	46.44	A	54.8	5.78	2.01
267304_at	At2g30080	37.85	A	43.96	P	38.07	P	40	3.43	142.25	P	97.52	P	89.31	P	109.81	16.46	2.01
265023_at	At1g24440	641	P	521.6	P	623.73	P	597.55	40.71	2103.87	P	1230.22	P	1568.58	P	1634.12	252.99	2
256184_at	At1g51650	271.76	P	344.26	P	269.74	P	295.18	26.39	795.73	P	659.94	P	663.75	P	705.82	45.26	2
266628_at	At2g35330	30.42	A	30.92	A	34.35	A	31.66	2.95	110.27	P	67.2	P	81.03	P	86.1	12.71	1.99
264033_at	At2g03580	14.02	A	21.47	P	14.33	A	16.05	4.27	86.75	P	66.09	P	32.29	P	61.73	15.97	1.99
263717_at	At2g13560	10	A	12.92	A	11.83	A	11.74	2.33	30.61	A	29.51	P	35.15	A	31.83	2.39	1.98
259074_at	At3g02130	8.91	A	9.79	A	10.06	A	9.58	3.08	37.62	A	34.87	A	22.92	A	31.85	4.87	1.98
254306_at	At4g22330	274.14	P	245.77	P	256.3	P	258.81	15.14	804.12	P	493.21	P	719.72	P	672.31	92.75	1.98
247194_at	At5g65480	121.8	P	188.24	P	118.5	P	142.62	24.13	407.64	P	430.67	P	309.28	P	382.48	37.54	1.98
256830_at	At3g22860	22.59	P	23.86	P	24.68	A	23.91	2.13	54.78	P	53.76	P	60.99	P	56.18	3.48	1.97
256959_at	At3g13440	196.24	P	190.19	P	172.88	P	186.83	11.19	497.02	P	387.55	P	413.08	P	432.49	32.96	1.97
256934_at	At3g22530	246.85	P	245.57	P	162	P	218.27	29.21	653.44	P	702.65	P	431.54	P	597.08	84.53	1.97
246308_at	At3g51820	636.89	P	536.6	P	611.77	P	592.51	33.12	1776.15	P	1193.03	P	1427.21	P	1465.18	168.95	1.97
253264_at	At4g33950	14.18	A	11.47	A	19.35	P	15.06	4.14	57.78	P	34.76	P	104.07	P	65.54	20.4	1.96
247161_at	At5g65810	38.41	P	38.87	A	26.8	A	34.41	5.03	79.09	P	82.65	P	108.09	P	89.87	9.47	1.96
253622_at	At4g30560	101.77	P	118.12	P	76.73	P	98.64	12.93	346.94	P	227.81	P	233.09	P	269.46	38.92	1.96
251339_at	At3g60780	299.73	P	424.81	P	315.36	P	346.32	41.87	1352.86	P	867.86	P	779.71	P	1001.04	178.65	1.96
247615_at	At5g60250	1560.2	P	1282.13	P	1715.82	P	1512.6	136.52	4406.63	P	2954.92	P	4083.68	P	3814.21	437.91	1.96
248686_at	At5g48540	10.61	A	10.26	A	12.44	A	10.99	2.79	76.25	P	81.43	P	337.11	P	164.35	86.7	1.95
257076_at	At3g19680	23.96	A	17.58	A	19.35	A	19.94	3.36	52.08	A	57	A	44.62	A	51.28	3.93	1.94
261629_at	At1g49980	41.35	P	57.19	P	47.31	P	48.92	6.34	139.48	P	107.61	P	115.88	P	120.85	9.77	1.94
259406_at	At1g17690	113.15	P	95.23	P	132.66	P	114.52	11.89	322.55	P	220.11	P	344.49	P	295.43	38.53	1.94
254468_at	At4g20460	53.31	P	87.95	P	82.1	P	74.53	11.19	190.23	P	182.57	P	171.96	P	181.64	5.92	1.94
252089_at	At3g52110	150.44	P	153.16	P	157.36	P	153.06	6.39	475.78	P	303.8	P	367.96	P	382.53	50.1	1.94
262142_at	At1g52640	14.19	A	11.17	M	10.47	A	11.91	1.73	45.95	P	24.14	A	34.45	P	34.79	6.32	1.93
252288_at	At3g49090	22.21	A	16.07	A	21.42	A	19.96	3.13	90.03	A	38.31	A	67.22	A	65.11	14.96	1.93
261952_at	At1g64430	84.46	P	78.35	A	84.95	P	82.35	5.09	213.94	P	181.82	P	167.62	P	187.49	14.22	1.93
245432_at	At4g17100	54.78	P	37.55	P	47.15	A	46.81	5.22	144.57	P	114.5	P	97.1	P	118.81	13.96	1.93
262884_at	At1g64720	93.53	P	85.14	P	68.21	P	82.38	8.09	336.65	P	350.51	P	138.29	P	275.17	68.77	1.93
248466_at	At5g50720	367.63	P	315.7	P	472.99	P	384.9	47.27	1189.67	P	744.05	P	1211.21	P	1042.35	158.33	1.93
259939_s_at	At1g71300	14.81	P	15.69	M	13.94	A	15.01	1.98	41.57	P	30.66	P	50.49	P	40.62	6.12	1.92
263354_at	At2g22060	56.39	P	54.77	P	63.64	P	58.44	3.45	201.24	P	130.29	P	127.4	P	153.17	24.18	1.92
248097_at	At5g55260	73.55	P	75.63	P	76.74	P	75.34	5.12	194.71	P	180.08	P	146.09	P	173.71	14.93	1.92
246118_at	At5g20340	311.18	P	429.07	P	224.18	P	321.47	65.07	1189.01	P	751.25	P	821.86	P	920.77	135.27	1.92
267045_at	At2g34180	102.53	P	78.44	P	144.26	P	107.98	19.77	292.3	P	245.74	P	277.13	P	273.01	15.07	1.91
256118_at	At1g16970	34.47	P	35.3	P	42.86	P	37.24	3.6	111.06	P	74.53	P	91.72	P	92.44	10.85	1.91
247616_at	At5g60260	143.21	P	163.52	P	111.96	P	139.05	17.29	397.37	P	388.4	P	271.45	P	352.31	41.34	1.91
251125_at	At5g01060	16.38	A	23.7	M	17.24	A	18.79	3.91	56.35	P	70.94	P	39.33	P	55.45	9.47	1.9
245865_at	At1g58025	18.52	A	14.46	A	16.24	A	16.45	2.37	52.77	A	69.3	A	31.1	A	51.12	11.21	1.9
251743_at	At3g55890	44.49	P	40.4	P	62.04	P	48.87	7.04	114.98	P	110.75	P	123.46	P	116.53	5.27	1.9
256672_at	At3g52310	10.26	A	15.82	A	16.46	A	14.38	4.24	44.48	A	50.44	A	34.49	P	43.29	5.54	1.89
255685_s_at	At4g00600	6.03	A	6.93	A	9.06	A	7.27	1.46	21.93	A	18.64	A	17.09	A	19.33	2.01	1.89
260507_at	At1g47200	623.73	P	553.94	P	664.58	P	611.95	35.52	1791.57	P	1142.76	P	1523.31	P	1485.68	187.26	1.89
264997_at	At1g67220	16.6	A	23.77	A	15.39	A	18.65	3.97	47.57	P	45.03	P	57.11	P	49.39	4.39	1.88
253646_at	At4g29810	15.33	A	14.74	A	15.25	A	15.16	1.9	35.58	P	33.57	P	37.76	P	35.42	2.11	1.88
254349_at	At4g22250	26.21	P	21.25	A	28.53	A	24.95	3.58	65.85	P	52.09	P	63.78	P	60.39	4.72	1.88
251873_at	At3g54230	36.39	P	40.99	P	29.68	A	35.59	4.25	133.98	P	87.67	P	75.04	P	99.03	17.91	1.88
252608_at	At3g45090	626.5	P	571.29	P	534.53	P	576.59	35.65	1653.55	P	1105.97	P	1363.28	P	1372.28	160.49	1.88
264315_at	At1g70370	77.83	P	92.59	A	80.82	M	83.53	6.58	273.98	P	208.89	P	158.95	P	214.7	33.61	1.87
248150_at	At5g54670	32.53	P	23.14	A	37.77	P	31.2	5.26	95.03	P	61.9	P	87.4	P	81.48	10.05	1.87
256588_at	At3g28790	936.2	P	1891.86	P	1362.08	P	1389.73	289.77	3201.14	P	4025.53	P	3546.03	P	3588.72	256.1	1.87
245629_at	At1g56580	54.36	P	35.52	P	83.03	P	57.75	13.91	237.39	P	125.24	P	452.49	P	271.76	96.04	1.87
255661_at	At4g00690	22.95	A	17	A	19.86	A	19.77	2.51	58.12	P	36.71	P	73.3	P	55.97	10.72	1.86
245970_at	At5g20710	17.16	A	24.85	A	15.17	A	18.83	4.46	89.78	P	65.32	P	36.47	A	63.82	15.44	1.86
249819_at	At5g23640	7.81	A	10.34	A	9.38	A	9.3	1.66	30.05	A	19.33	A	24.55	A	24.56	3.16	1.86
248867_at	At5g46830	4.03	A	6.23	A	4.7	A	4.94	1.51	19.26	A	12.61	A	13.55	A	15.07	2.23	1.86
257807_at	At3g26650	21.48	P	26.72	M	21.03	M	22.58	4.74	57.65	A	61.68	A	52.76	A	57.71	3.6	1.86
250969_at	At5g02740	41.71	P	29.31	A	59.77	P	43.26	9.41	150.9	P	91.42	P	120.88	P	120.89	17.22	1.86
264206_at	At1g22730	129.2	P	206.32	P	108.01	P	148.18	30.68	413.13	P	435.19	P	315.43	P	387.53	37.68	1.86
256777_at	At3g13780	96.86	P	84.23	P	129.71	P	102.81	14.38	365.64	P	215.98	P	253.74	P	278.21	45.24	1.86
249553_at	At5g38260	14.66	A	18.48	A	20.61	A	17.85	3.23	51.24	A	38.94	A	43.94	A	44.6	3.77	1.85
249075_at	At5g44000	19.08	A	19.79	A	15.95	A	18.29	5.11	50.84	A	55.16	A	45.32	A	50.48	3.69	1.85
254192_at	At4g23850	54.43	P	49.91	A	60.61	P	55.29	4.33	190.16	P	115.82	P	124.23	P	143.37	23.72	1.85
250767_at	At5g05660	69.29	P	75.21	P	58.85	P	67.72	6	154.25	P	162.18	P	131.76	P	149.85	9.69	1.85
249343_at	At5g40650	262.11	P	252.85	P	231.64	P	249.13	12.64	521.64	P	472.13	P	568.15	P	521.39	30.42	1.84
246119_at	At5g20350	270.49	P	293.32	P	149.25	P	236.75	46.26	847.56	P	636.72	P	486.17	P	657.15	104.7	1.84
264500_at	At1g09370	5.5	A	5.43	A	7.92	A	6.19	1.34	15.2	A	16.03	A	16.92	A	15.98	1.41	1.83
261928_at	At1g22480	15.73	A	16.93	A	20.69	A	17.68	3.11	42.56	A	65.97	A	39.71	A	49.33	8.67	1.83
248648_at	At5g49220	338.63	P	289.78	P	347.69	P	326.67	20.04	1305.09	P	683.8	P	776.72	P	921.73	193.65	1.83
253273_at	At4g34180	33.63	A	25.3	A	37.63	A	32.48	3.87	62.65	P	81.04	P	89.03	P	77.25	8.44	1.82
251660_at	At3g57165	23.3	A	24.77	A	33.45	A	27.38	4.67	78.87	P	58.27	P	138.84	P	92.03	24.24	1.82
267399_at	At2g44195	13.45	A	8.95	A	12.17	A	11.33	3.38	54.79	A	27.37	A	31.73	A	37.91	8.58	1.82
264888_at	At1g23070	16.37	M	19.62	A	18.12	P	17.72	2.52	39.12	P	46.62	P	38.52	P	41.34	3.35	1.81
263003_at	At1g54450	84.43	P	80.63	P	99.44	P	86.74	7.67	156.49	P	222.24	P	242.7	P	206.96	26.78	1.81
264665_at	At1g09670	18.1	A	17.03	A	24.45	A	19.95	2.89	47.94	A	41.21	A	46.44	A	45.28	2.24	1.8
267357_at	At2g40000	84.65	P	78.19	P	94.8	P	85.21	13.04	233.66	P	186.55	P	434.65	P	284.76	76.24	1.8
254814_at	At4g12340	27.79	P	43.02	P	33.13	P	34.34	5.25	75.72	P	79.16	P	79.54	P	78.13	2.74	1.8
252691_at	At3g44050	352.09	P	258.62	P	429.68	P	346.65	51.51	995.87	P	690.52	P	814.61	P	834.13	88.33	1.8
252542_at	At3g45770	107.58	P	96.61	P	113.78	P	106.12	5.77	270.69	P	184.97	P	258.92	P	238.34	26.58	1.8
251431_at	At3g60240	165.58	P	175.84	P	130.47	P	157.14	14.41	440.23	P	335.26	P	310.26	P	362.05	40.02	1.8
246580_at	At1g31770	150.68	P	61.1	P	115.24	P	108.14	28.09	359.4	P	236.02	P	293.4	P	295.98	35.61	1.8
257453_at	At1g65130	10.37	A	11.19	A	17.15	A	12.83	2.53	46.16	P	25.02	P	76.87	P	49.27	15.31	1.79
260128_at	At1g36310	27.66	A	24.1	A	26.06	P	26.12	2.16	86.14	P	63.62	P	48.39	P	66.05	11.13	1.79
247470_at	At5g62220	39.1	P	44.88	P	63.13	P	48.4	8.74	121.91	P	98.46	P	137.33	P	118.94	11.57	1.79
247318_at	At5g63990	85.29	P	92.11	P	94.19	P	90.51	5.24	279.63	P	186.35	P	182.84	P	216.31	31.61	1.79
258687_at	At3g07860	32.83	A	27.54	A	19.7	A	26.38	5.35	80.61	P	83.48	A	49.97	A	71.02	11.23	1.78
247322_at	At5g64090	17.5	A	20.39	A	14.25	A	17.38	3.16	64.85	P	38.86	A	39.42	A	47.71	8.57	1.78
259976_at	At1g76560	34.37	P	45.87	P	35.66	P	38.17	4.42	85.98	P	86.96	P	75.84	P	82.9	4.31	1.78
246784_at	At5g27430	24.95	P	34.31	P	36.86	P	31.73	5.59	75.16	P	78.83	P	68.37	P	74.14	4.02	1.78
245791_at	At1g32210	104.63	P	117.97	P	95.91	P	104.34	14.93	324.06	P	244.55	P	207.74	P	258.16	35.17	1.78
262917_at	At1g64800	18	P	24.07	P	11.4	A	18.05	4.47	43.32	P	42.08	P	63.85	P	49.7	7.29	1.77
266639_at	At2g35520	59.86	P	66.04	P	87.86	P	71.35	9.44	210.95	P	136.22	P	167.72	P	171.57	21.86	1.77
264547_at	At1g55620	29.61	P	42.84	P	33.5	P	35.05	5	89.61	P	71.13	P	77.42	P	79.42	5.89	1.77
258760_at	At3g10780	151.82	P	158.5	P	195.68	P	168.01	15.02	421.62	P	292.65	P	460.14	P	391.31	50.72	1.77
250399_at	At5g10750	47.63	P	80.01	P	27.64	P	51.36	16.01	182.13	P	274.4	P	101.56	P	186.02	50.19	1.77
262845_at	At1g14740	13.78	A	15.11	A	11.86	A	13.64	2.33	27.9	A	37.87	A	33.04	P	32.71	3.42	1.76
247124_at	At5g66060	12.71	A	16.6	A	13.83	A	14.2	2.52	32.69	M	31.92	A	33.25	A	32.67	1.36	1.76
254488_at	At4g20790	16.15	P	23.37	P	13.96	A	17.6	3.57	84.65	P	55.36	P	32.84	P	57.7	15.03	1.76
246708_at	At5g28150	76.94	P	68.08	P	83.43	M	76.97	5.12	219.39	P	150.93	P	154.5	P	175.26	22.34	1.76
263331_at	At2g15270	91.81	P	73.49	P	121.28	P	95.79	14.94	243.56	P	178.95	P	294.53	P	238.84	33.69	1.76
255728_at	At1g25500	263.57	P	214.91	P	266.38	P	248.22	17.25	851.33	P	469.47	P	573.34	P	631.32	113.67	1.76
247309_at	At5g63940	136.79	P	156.03	P	136.07	P	143.03	8.64	438.74	P	272.48	P	305.5	P	339.25	50.72	1.76
245380_at	At4g17760	15.35	A	16	A	15.63	A	15.62	2.06	37.98	P	33.69	P	31.24	P	34.4	2.25	1.75
255144_at	At5g33250	2.03	A	3.99	A	5.67	A	3.61	1.49	12.26	A	8.42	A	15.13	A	11.88	2.16	1.75
251212_at	At3g62480	61.14	P	96.59	M	28.13	A	61.77	20.23	335.41	P	404.9	P	88.48	P	276.27	96.12	1.75
246957_at	At5g24670	37.62	A	26.55	A	49.19	P	37.98	6.84	103.4	P	79.89	P	84.86	P	89.47	7.31	1.75
247943_at	At5g57170	24.21	P	23.72	P	22.9	A	23.63	2	53.84	P	44.22	P	49.58	P	49.03	3.06	1.75
253593_at	At4g30760	555.04	P	683.6	P	381.66	P	537.75	91.15	1443.67	P	1192.52	P	1116.8	P	1253.89	100.76	1.75
252926_at	At4g38920	61.72	P	71.25	P	80.65	P	70.97	6.35	131.05	P	190.42	P	155.35	P	159.07	18.09	1.75
250963_at	At5g03000	31.17	P	36.79	P	35.91	P	34.83	3.85	91.04	P	113.68	P	61.52	P	88.84	15.6	1.75
249566_at	At5g38450	129.42	P	156.95	P	197	P	160.58	20.93	316.4	P	397.31	P	350.66	P	354.41	24.84	1.75
264161_at	At1g65420	20.32	A	21.38	A	19.06	A	20.36	2.32	49.62	P	59.93	P	36.47	P	48.91	7.09	1.74
267306_at	At2g30060	51.36	P	42.91	P	67.17	P	53.74	7.6	152.16	P	92.07	P	186.83	P	143.72	27.56	1.74
254175_at	At4g24050	44.39	P	52.22	P	38.1	P	44.66	5.41	115.4	P	88.85	P	92.96	P	99.36	9.06	1.74
248390_at	At5g52000	17.99	A	16.68	A	22.35	A	19.01	2.45	46.84	P	34.33	P	54.74	P	45.22	6.22	1.73
254727_at	At4g13670	17.34	A	21.27	A	27.43	A	21.68	3.85	43.98	A	59.08	P	51.28	P	51.3	5.1	1.73
259297_at	At3g05360	11.13	A	8.71	A	10.71	A	10.09	1.57	27.08	P	26.53	A	18.85	M	24.25	3.1	1.73
265524_at	At2g06180	15.14	A	13.42	A	10.92	A	13.32	2.18	29.77	A	31.19	A	32.59	A	30.97	3	1.73
246384_at	At1g77370	39.87	A	39.11	A	44.58	A	40.81	3.25	75.11	A	89.56	M	94.44	A	86.15	7.64	1.73
259686_at	At1g63100	37.59	P	35.64	P	52.91	P	42.05	6.14	137.53	P	85.55	P	91.72	P	105.03	16.55	1.73
251943_at	At3g53500	485.2	P	546.17	P	449.57	P	493.67	34.51	1685.26	P	841.54	P	1249.12	P	1258.65	243.1	1.72
251399_at	At3g60590	170.08	P	174.63	P	178.35	P	173.72	8.24	538.83	P	306.95	P	392.86	P	412.72	67.54	1.72
247075_at	At5g66410	725.7	P	628.57	P	575.42	P	644.17	45.57	1413.25	P	1202.29	P	1227.81	P	1280.39	66.85	1.72
261214_at	At1g34620	7.8	A	6.43	A	8.55	A	7.72	1.58	17.14	A	17.81	A	20.87	A	18.49	1.77	1.71
248775_at	At5g47850	14.04	A	12.32	A	13.85	A	13.49	2.17	34.56	A	25.35	A	33.12	A	31	3.12	1.71
262633_at	At1g06630	50.84	P	48.25	P	57.43	P	52.32	3.84	159.82	P	97.01	P	110.81	P	122.62	18.94	1.71
257909_at	At3g25480	72.21	P	62.38	P	82.65	P	72.74	8.86	215.52	P	133.24	P	162.91	P	170.82	23.95	1.71
252442_at	At3g46940	132.45	P	118.6	P	137.13	P	128.7	7.54	302.33	P	222.2	P	270.51	P	264.73	23.81	1.71
246621_at	At5g36230	44.36	P	52.89	P	50.25	P	48.84	5.97	130.41	P	101.37	P	94.64	P	108.88	11.39	1.71
247286_at	At5g64280	34.52	A	31.13	A	31.62	A	32.3	4.1	78.02	P	65.77	A	62.69	A	68.99	5.06	1.7
262384_at	At1g72950	20.7	A	14.79	A	28.71	A	21.75	4.6	49.98	A	45.84	A	59.56	A	51.77	4.6	1.7
259568_at	At1g20490	24.2	A	25.02	A	26.6	A	25.32	2.45	52.12	A	46.97	A	53.7	A	50.98	2.39	1.7
264353_at	At1g03260	209.49	P	180.28	P	209.2	P	199.23	12.09	536.67	P	340.77	P	436.72	P	437.42	56.76	1.7
263583_at	At2g17130	214.37	P	148.7	P	245.66	P	201.21	30.62	665.95	P	392.4	P	453.12	P	503.6	82.66	1.7
262204_at	At2g01100	193	P	187.91	P	217.59	P	196.8	13.47	512.85	P	337.75	P	423.18	P	424.8	50.15	1.7
253236_at	At4g34370	178.69	P	166.92	P	188.04	P	178.15	7.25	475	P	335.77	P	335.85	P	382.24	46.31	1.7
245904_at	At5g11110	997.39	P	869.67	P	1026.89	P	970.08	53.07	2479.37	P	1565.72	P	2414.55	P	2151.47	294.61	1.7
262898_at	At1g59850	24.24	A	27.19	A	24.27	A	25.24	2.33	83.47	P	54.12	P	48.07	A	61.9	10.95	1.69
264369_at	At1g70430	246.75	P	203.26	P	140.75	P	196.78	31.56	456.15	P	365.91	P	552.26	P	457.31	54.66	1.69
251704_at	At3g56360	239.75	P	218.94	P	149.53	P	202.74	28.45	736.46	P	525.52	P	355.63	P	539.81	110.25	1.69
247534_at	At5g61580	58.94	P	61.56	P	42.51	P	54.48	6.8	126.66	P	155.83	P	96.45	P	126.36	17.54	1.69
249740_at	At5g24500	23.51	A	17.63	A	24.54	A	21.86	2.86	44.54	P	53.4	P	42.33	A	46.94	3.95	1.68
249641_at	At5g36950	20.63	A	21.69	A	18.05	A	20.12	2.47	57.7	A	40.29	P	39.78	P	45.79	6.07	1.68
261322_at	At1g44750	40.19	P	35.74	A	40.91	P	39.42	2.84	78.34	P	69.97	P	87.09	P	78.2	5.43	1.68
257237_at	At3g14890	379.86	P	257.91	P	394.12	P	344.09	43.77	1124.18	P	577.46	P	887.4	P	863.04	157.5	1.68
251766_at	At3g55910	42.4	P	47.53	P	48.39	P	46.1	4.77	98.38	P	87.04	P	91.96	P	92.37	4.54	1.68
251276_at	At3g61740	187.05	P	164.19	P	136.75	P	162.35	15.05	459.18	P	287.36	P	347.36	P	364.62	50.08	1.68
246220_at	At4g37210	53.53	P	49.73	P	51.75	P	51.74	3.23	109.13	P	87.62	P	106.91	P	101.32	7.03	1.68
247251_at	At5g64740	24.5	A	27.24	A	28.98	A	27.12	3.15	49.27	P	60.94	P	67.62	P	58.73	6.15	1.67
252366_at	At3g48420	23.55	A	26.84	A	23.36	A	24.45	3.4	78.49	P	51.43	A	48.37	P	59.33	9.7	1.67
265107_s_at	At1g62610	10.5	A	12.46	A	10.5	A	11.15	1.94	28.02	P	25.3	A	21.91	A	25.2	2.3	1.67
250598_at	At5g07690	17.3	A	15.4	A	14.42	A	15.6	2.24	44.5	A	26.54	A	40.46	A	37.06	5.5	1.67
248674_at	At5g48800	12.31	A	16.82	A	13.28	A	14.16	3.1	32.71	A	35.8	A	30.11	A	32.94	2.31	1.67
266576_at	At2g23940	28.35	P	23.95	P	29.64	P	27.37	2.61	54.63	P	54.06	P	51.76	P	53.72	2.22	1.67
265807_at	At2g17990	42.39	P	64.06	P	43.86	P	49.57	8.03	119.41	P	111.96	P	251.17	P	160.9	45.52	1.67
263926_at	At2g21800	22.63	P	21.16	P	27.13	P	23.43	3.76	75.91	P	46.51	P	51.26	P	57.62	9.33	1.67
256235_at	At3g12490	737.39	P	680.04	P	769.21	P	730.96	31.46	1662.79	P	1200.5	P	1534.36	P	1464.91	140.99	1.67
255633_at	At4g00585	67.82	P	81.02	P	80.26	P	76.15	5.15	173.08	P	132.22	P	150.45	P	151.55	12.12	1.67
257571_at	At3g16870	120.44	P	116.01	P	127.69	P	121.11	6	402.29	P	182.89	P	352.81	P	312.34	66.36	1.67
259251_at	At3g07600	31.85	P	27.71	P	24.35	M	27.95	2.81	91.13	P	42.77	P	80.88	P	71.59	14.65	1.66
254412_at	At4g21430	34.39	A	34.96	P	34.38	P	34.52	2.85	101.08	P	67.59	P	65.47	P	77.93	11.52	1.66
264871_at	At1g24180	617.23	P	566.26	P	577.09	P	590.07	18.67	1629.82	P	1035.68	P	1176.14	P	1280.88	178.9	1.66
251561_at	At3g57870	315.8	P	271.22	P	379.25	P	321.3	32.64	819.53	P	541.4	P	728.98	P	695.75	82.43	1.66
250001_at	At5g18680	16.73	A	13.01	A	10.1	A	13.14	4.09	50.49	P	48.55	P	22.46	P	40.87	9.48	1.65
254898_at	At4g11480	10.8	A	11.71	A	10	A	10.78	1.91	35.08	P	19.42	A	26.4	M	26.91	4.59	1.65
251909_at	At3g53790	33.33	P	26.86	A	24.21	A	28.13	3.2	73.49	P	69.92	P	46.57	P	63.22	8.7	1.65
257683_at	At3g13280	52.22	P	52.5	P	55.44	P	53.59	3.36	142.89	P	90.02	P	114.08	P	115.32	15.56	1.65
245078_at	At2g23340	251.02	P	288.74	P	223.44	P	253.55	23.76	649.39	P	665.48	P	404.78	P	573.27	84.95	1.65
261544_at	At1g63540	31.68	A	32.19	A	28.33	A	30.87	4.18	68.05	P	67.4	P	58.29	P	64.22	4.54	1.64
265100_at	At1g31010	128.15	P	91.25	P	172.66	P	130.54	23.8	423.46	P	201.35	P	469.85	P	364.76	82.68	1.64
264789_at	At2g17870	82.09	P	73.16	P	84.58	P	80.4	4.7	160.83	P	145.65	P	141.09	P	150.73	8.14	1.64
255936_at	At1g12680	154.98	P	139.09	P	102.42	P	131.07	17.62	375.03	P	271.54	P	243.15	P	296.47	40.07	1.64
249401_at	At5g40260	51.51	P	61	P	45.24	P	52.43	5.97	131.04	P	178.39	P	88	P	132.57	26.72	1.64
256413_at	At3g11100	106.28	P	90.51	P	58.02	P	84.92	14.37	196.95	P	159.05	P	304.83	P	220.29	43.8	1.63
252593_at	At3g45590	45.13	P	42.51	P	45.55	P	44.5	2.02	116.46	P	87.74	P	75.69	P	93.32	12.11	1.63
250825_at	At5g05210	69.59	P	73.52	P	89.87	P	77.45	7.15	215.79	P	130.49	P	169.25	P	171.57	24.74	1.63
250212_at	At5g13960	78.31	P	71.31	P	70.72	P	73.98	3.79	166.91	P	115.57	P	168.5	P	150.46	17.32	1.63
246310_at	At3g51895	88.31	P	70.99	P	100	P	87.99	9.38	293.69	P	163.18	P	186.19	P	214.38	40.17	1.63
265804_at	At2g18030	23.97	A	23.38	A	21.98	A	23.06	1.61	54.68	P	57.2	P	36.31	A	49.32	6.79	1.62
265002_at	At1g24400	57.07	P	28.29	A	25.22	A	37.01	10.25	173.07	P	81.88	P	89.63	P	114.97	29.06	1.62
262201_at	At2g01120	23.6	A	24.42	P	25.47	P	24.46	1.77	60.02	P	39.39	P	52.41	P	50.7	6.16	1.62
265044_at	At1g03950	31.9	P	26.97	P	58.89	P	38.94	10.27	98.72	P	86.06	P	90.26	P	91.73	4.77	1.62
258132_at	At3g24550	42.87	P	73.63	P	36.07	P	50.01	13.14	126.43	P	143.63	P	97.79	P	123.3	14.35	1.62
257251_at	At3g24160	409.9	P	275.61	P	355.26	P	348.58	39.79	929.77	P	564.19	P	839.58	P	776.33	110.78	1.62
255456_at	At4g02920	154.61	P	89.93	P	137.33	P	125.98	21.43	286.82	P	235.73	P	281.09	P	268.08	16.53	1.62
252443_at	At3g46960	75.35	P	65.65	P	70.55	P	70.27	7.32	154.99	P	127.7	P	133.02	P	138.55	9.48	1.62
251234_s_at	At2g47650	127.6	P	195.49	P	151.32	P	158.09	20.77	306.16	P	391.54	P	295.18	P	331.26	31.24	1.62
251101_at	At5g01680	168.94	P	93.42	P	83.74	P	115.49	27.18	299.92	P	290.7	P	221.62	P	270.76	25.34	1.62
250404_at	At5g10960	42.69	P	54.71	P	59.07	P	52.27	6.01	115.42	P	90.03	P	153.13	P	119.37	18.74	1.62
252242_at	At3g50080	33.39	A	33.69	A	33.6	M	33.54	2.7	85.21	P	52.97	P	80.69	P	72.61	10.51	1.61
267091_at	At2g38185	13.94	A	16.28	A	14.15	A	14.67	2.38	30.23	A	29.76	A	34.18	A	31.14	2.49	1.61
255755_s_at	At1g43080	16.6	A	15.34	A	63.91	P	31.86	16.1	111.41	P	68.07	P	181.25	P	120.21	33.04	1.61
247937_at	At5g57110	84.98	M	84.93	P	74.75	P	81.29	4.58	294.6	P	184.94	P	140.54	P	206.75	45.68	1.61
262685_at	At1g76010	124.74	P	114.01	P	106.85	P	115.78	9.38	387.59	P	206.25	P	245.67	P	279.76	54.74	1.61
257014_at	At3g26930	63.6	P	44.57	P	60.82	P	56.72	6.29	137.92	P	92.6	P	134.28	P	121.26	14.94	1.61
254903_at	At4g11150	241.31	P	347.36	P	237.18	P	273.89	38.72	631.78	P	542.71	P	513.95	P	562.01	38.73	1.61
252879_at	At4g39390	56.97	P	65.58	P	57.19	P	59.63	4.54	177.72	P	106.94	P	118.68	P	134.36	22.11	1.61
250601_at	At5g07810	538.52	P	522.51	P	480.45	P	513.4	23.83	1174.76	P	827.95	P	1014.14	P	1004.31	102.12	1.61
247708_at	At5g59550	1629.08	P	1404.03	P	1641.7	P	1557.69	86.83	4204.05	P	2853.48	P	2833.96	P	3295.33	456.2	1.61
247932_at	At5g56920	19.77	A	15.49	A	19.44	A	18.07	3.07	40.69	P	33.22	A	42.89	A	38.8	3.55	1.6
262895_at	At1g59800	12.67	A	13.65	A	9.26	A	11.85	2.73	29.69	A	28.42	A	23.61	A	27.1	2.41	1.6
258240_at	At3g27660	40.36	A	33.96	A	40.82	A	38.46	8.04	103.02	A	73.98	A	92.23	A	88.48	10.34	1.6
251602_at	At3g57785	37.79	M	40.15	P	34.22	A	37.2	3.5	84.12	P	106.7	P	60.67	P	83.76	13.7	1.6
252093_at	At3g51500	43.8	P	29.47	P	63.26	P	45.55	9.79	123.23	P	82.32	P	111.88	P	105.7	12.3	1.6
249736_at	At5g24460	418.5	P	412.57	P	313.4	P	382.81	36.19	881.38	P	734.53	P	657.06	P	758.05	65.94	1.6
260986_at	At1g53580	28.88	A	20.61	A	22.35	A	24.31	2.99	54.99	P	78.11	P	42.17	P	58.74	11.22	1.59
249912_at	At5g22790	29.86	A	36.13	A	29.14	A	31.58	3.59	70.68	P	55.1	P	63.19	P	63	5.13	1.59
265486_at	At2g15560	18.68	A	18.66	A	22.71	A	20.1	5.91	62.18	A	68.09	A	35.46	A	55.12	10.57	1.59
263729_at	At1g60080	25.96	A	25.32	A	27.44	A	26.31	2.07	51.06	A	54.59	A	44.59	A	50.4	4.07	1.59
251427_at	At3g60130	18.36	P	15.7	A	16.66	A	16.75	1.94	33.23	P	31	P	34.54	P	32.79	2.03	1.59
246948_at	At5g25130	21.92	A	21.54	P	28.69	A	23.75	2.84	60.75	P	42.36	P	46.72	P	49.93	5.77	1.59
265348_at	At2g22600	714.59	P	604.36	P	772.45	P	697.19	51.37	1688.93	P	1094.16	P	1517.18	P	1430.64	179.52	1.59
262929_at	At1g65720	879.37	P	780.9	P	828.31	P	830.14	36.84	1441.44	P	1450.21	P	1866.34	P	1581.72	148.23	1.59
250922_at	At5g03345	118.18	P	116.7	P	132.62	P	122.72	6.55	250.69	P	197.89	P	232.43	P	226.6	15.93	1.59
250049_at	At5g17780	380.7	P	328.29	P	364.19	P	360.36	17.9	819.06	P	558.45	P	761.56	P	712.32	79.44	1.59
248988_at	At5g45190	350.55	P	306.5	P	371.81	P	342.26	20.92	793.62	P	524.41	P	936.41	P	750.4	121.75	1.59
245909_at	At5g09380	20.14	A	21.63	A	26.42	A	22.55	2.7	45.89	P	39.29	A	48.36	A	44.32	3.03	1.58
252738_at	At3g43240	48.4	P	45.54	A	34.38	A	42.6	4.72	86.14	P	101.06	P	71.74	P	86.17	8.82	1.58
248651_at	At5g49260	16.06	A	15.52	A	22.83	P	18.06	2.82	45.52	P	37.12	P	95.25	P	59.3	18.17	1.58
265184_at	At1g23710	77.94	P	75.07	P	85.71	P	79.36	4.95	189.88	P	133.43	P	144.68	P	156.04	17.18	1.58
263612_at	At2g16440	297.34	P	238.86	P	255.78	P	265.22	18.42	916.31	P	544.71	P	479.61	P	646.96	135.61	1.58
248272_at	At5g53485	112.71	P	150.43	P	104.89	P	123.14	15.37	330.82	P	219.02	P	239.84	P	263.17	34.29	1.58
247480_at	At5g62390	16.35	A	17.94	A	16.71	A	17	1.79	29.28	P	33.26	P	37.74	P	33.33	2.92	1.57
250876_at	At5g04030	16.06	A	13.19	A	16.17	A	15.14	2.76	47.41	A	33.69	A	27.93	A	36.07	6.07	1.57
261107_at	At1g63010	22.95	M	18.97	P	24.3	A	21.81	2.22	39.91	P	41.51	P	40.82	P	40.76	1.91	1.57
266884_at	At2g44790	13.84	A	13.2	A	17.79	P	14.87	3.57	63.24	P	100.66	P	22.15	A	62.22	22.97	1.57
257783_at	At3g26950	82.34	P	71.78	P	57.79	P	70.47	7.73	144.28	P	135.54	P	121.81	P	134.51	7.82	1.57
247192_at	At5g65360	19.84	P	26.17	P	48.3	P	31.93	9.24	78.82	P	89.28	P	63.35	P	77.47	8.06	1.57
264066_at	At2g27880	47.73	A	53.85	A	46.12	M	49.39	4.04	150.87	P	100.28	P	84.12	M	111.93	20.11	1.56
254738_at	At4g13860	16.27	A	11.46	A	16.76	A	14.71	2.68	33.79	P	24.99	A	40.95	P	33.32	4.75	1.56
259127_at	At3g02270	14.6	A	16.94	A	15.97	A	15.99	2.13	32.89	P	31.75	A	28.76	A	31.14	1.84	1.56
265723_at	At2g32140	9.69	A	7.2	A	7.72	A	8.35	2.14	17.33	A	31.48	A	19.16	A	22.59	4.75	1.56
246512_at	At5g15630	16.65	A	17.61	A	23.79	A	19.26	3.09	45.52	A	32.99	A	66.18	A	48.1	9.84	1.56
267020_at	At2g39320	19.65	P	19.52	A	29.92	P	23.14	4.8	59.74	A	38.53	A	69.08	A	55.66	9.16	1.56
247954_at	At5g56870	443.14	P	414.45	P	210.51	P	356.21	73.5	1041.37	P	809.35	P	627.26	P	826.32	119.86	1.56
246337_at	At3g44910	216.48	P	107.91	P	159.89	P	161.16	31.5	445.75	P	711.03	P	274.2	P	477.19	127.72	1.56
265506_at	At2g15540	15.11	P	12.57	P	23.91	P	17.46	4.29	58.31	A	32.63	A	41.1	A	43.87	7.59	1.56
248036_at	At5g55915	19.43	A	14.13	A	20.93	P	17.97	2.63	49.33	P	62.49	P	27.18	P	46.37	10.51	1.55
260528_at	At2g47260	39.68	P	39.63	P	38.24	P	39.09	2.1	106.6	P	80.17	P	62.14	P	82.95	13.23	1.55
253153_at	At4g35700	7230.33	P	5641.41	P	7952.51	P	6944.75	724.99	14516.8	P	11155.4	P	14563.3	P	13390.7	1146.31	1.55
251562_at	At3g57890	136.32	P	139.78	P	101.6	P	125.4	13.92	351.77	P	373.78	P	179.94	P	301.98	61.51	1.55
250288_at	At5g13350	72.14	P	54.61	P	63.07	P	63.89	5.65	115.27	P	114.28	P	112.87	P	114.34	3.63	1.55
250232_at	At5g13950	44.97	P	38.91	P	44.43	P	42.64	3.29	115.63	P	67.21	P	90.29	P	90.89	14.06	1.55
247640_at	At5g60610	33.34	P	26.69	P	45.2	P	35.05	5.9	92.04	P	58.74	P	77.22	P	76.06	9.6	1.55
257509_at	At1g63190	75.23	P	68.65	P	85.96	P	76.01	5.79	141.15	P	125.27	P	146.92	P	137.12	7.85	1.55
246699_at	At5g27990	20.48	A	26.47	A	21.12	A	22.57	3.04	50.09	P	37.56	P	47.67	A	45.1	4.2	1.54
245548_at	At4g15310	24.66	A	20.08	A	17.04	A	20.79	2.9	45.44	A	34.35	A	44.68	P	41.49	3.67	1.54
259441_at	At1g02300	16.86	A	14.51	A	16.6	A	15.96	1.68	29.41	A	30.06	A	33.17	A	30.72	2.62	1.54
258877_at	At3g03220	34.45	P	20.01	A	46.89	P	33.77	7.84	89.96	P	68.84	P	66.94	P	75.55	7.52	1.54
267086_at	At2g32630	58.69	P	49.66	P	67.73	P	58.67	5.59	172.32	P	88.88	P	135.42	P	132.19	24	1.54
266122_at	At2g02090	577.08	P	571.79	P	469.13	P	536.13	41.33	1377.41	P	866.11	P	1049.09	P	1095.5	150.48	1.54
251951_s_at	At3g53630	88.86	P	77.72	P	103.8	P	90.34	7.94	198.96	P	140.97	P	181.38	P	173.62	17.2	1.54
248749_at	At5g47880	181.68	P	199.85	P	160.79	P	179.39	14.59	403.92	P	317.81	P	298.3	P	341.24	33.17	1.54
248543_at	At5g50230	63.97	P	56.37	P	60.42	P	60.74	3.08	127.33	P	110.89	P	94.87	P	111.02	9.53	1.54
253744_s_at	At4g28960	5.22	A	7.12	A	6.71	A	6.25	1.41	15.06	P	16.38	P	11.26	A	14.35	1.94	1.53
252923_at	At4g39050	14.24	A	15.3	A	13.26	A	14.28	1.87	24.97	P	30.77	P	28.04	M	27.81	2.22	1.53
263913_at	At2g36570	19.08	A	27.55	A	16.81	A	21.07	4.04	58.8	A	45.52	A	37.36	A	47.14	6.57	1.53
252237_at	At3g49950	18.55	A	21.04	A	16.84	A	18.77	3.7	41.47	A	35.05	A	61.75	A	45.59	8.5	1.53
258398_at	At3g15360	39.8	A	43.48	P	42.34	A	41.66	3.32	80.75	P	70.04	P	70.9	A	74.67	4.47	1.53
264741_at	At1g62290	26.99	A	30.19	P	27.59	P	28.12	2.9	71.26	P	51.3	P	48.34	P	57.1	7.41	1.53
245491_at	At4g16320	34.26	P	22.81	P	25.04	M	27.72	4.04	73.14	P	42.51	P	69.17	P	61.4	9.81	1.53
260726_at	At1g48160	83.54	P	80.82	P	77.83	P	80.82	3.33	170.85	P	123.39	P	151.09	P	148.08	14.17	1.53
259008_at	At3g09390	351.05	P	373.23	P	260.74	P	327.39	37.6	684.4	P	693.73	P	522.48	P	633.9	56.58	1.53
258479_at	At3g02440	98.87	P	94.74	P	72.41	P	88.62	9.02	189.27	P	167.92	P	145.1	P	167.57	13.51	1.53
255442_at	At4g02580	40.93	P	68.63	P	45.8	P	51.97	9.59	110.1	P	160.36	P	92.72	P	121.01	20.62	1.53
253341_at	At4g33410	164.87	P	158.56	P	156.22	P	160.57	7.98	350.29	P	289.36	P	252.58	P	297.56	28.88	1.53
248796_at	At5g47180	459.83	P	450.89	P	528.65	P	477.94	31.13	846.29	P	780.98	P	1094.15	P	907.67	95.33	1.53
248405_at	At5g51480	41.84	P	37.08	P	35.23	P	38.07	2.71	106.01	P	67.73	P	67.12	P	80.38	12.91	1.53
245356_at	At4g13940	38.7	P	42.01	P	49.1	P	43.26	4.9	82.44	P	114.87	P	74.65	P	90.57	12.81	1.53
254977_s_at	At4g10520	15.31	A	14.48	A	21.27	A	16.47	3.15	68.87	P	36.19	M	32.08	P	45.69	11.63	1.52
249267_at	At5g41600	25.48	A	26.4	A	26.19	A	26	2.13	49.44	P	42.86	A	65.03	M	52.16	6.92	1.52
251387_at	At3g60810	13.73	A	14.65	A	12.24	A	13.45	2.84	33.85	A	30.25	A	25.09	A	29.62	3.46	1.52
259694_at	At1g63180	325.49	P	145.91	P	118.32	P	194.35	65.72	763.2	P	419.82	P	442.37	P	541.82	110.6	1.52
248855_at	At5g46590	64.2	P	58.67	P	77.65	P	66.99	6.11	169.97	P	94.87	P	174.79	P	146.74	25.64	1.52
266963_at	At2g39450	12.51	A	12.69	A	13.29	A	12.81	2.09	27.56	A	22.03	A	27.44	A	25.62	2.19	1.51
257054_at	At3g15353	19.9	A	31.65	A	26.02	P	26.05	4.63	50.71	A	67.84	P	47.56	A	55.29	6.72	1.51
249220_at	At5g42420	22.85	P	22.44	P	16.71	A	20.67	2.74	42.86	P	44.76	P	34.19	A	41.47	4.59	1.51
257661_at	At3g13340	264.93	P	197.53	P	167.67	P	209.97	28.99	724.23	P	367.79	P	435.62	P	509.23	109.02	1.51
251960_at	At3g53610	109.99	P	113.26	P	114.43	P	112.56	5.1	230.67	P	168.02	P	208.01	P	202.5	18.52	1.51
248774_at	At5g47830	454.14	P	491.42	P	444.56	P	464.33	23.74	714.84	P	818.11	P	835.02	P	788.69	41.08	1.51
246537_at	At5g15940	70.69	P	51.46	P	91.9	P	71.33	11.93	170.38	P	111.67	P	174.22	P	152.05	20.18	1.51
245427_at	At4g17550	605.07	P	531.85	P	668.98	P	603.93	42.9	1518.78	P	847.2	P	1692.41	P	1352.01	257.74	1.51
263703_at	At1g31170	14.26	A	15.61	A	16.05	A	15.39	1.93	33.07	P	39.74	P	24.63	P	32.39	4.86	1.5
246883_at	At5g26190	16.09	A	19.05	A	10.4	A	15.41	3.35	38.34	P	36.42	M	26.51	A	33.75	3.99	1.5
248640_at	At5g48910	16.84	A	13.71	A	18.8	A	16.27	2.19	40.78	A	35.63	A	25.24	A	33.95	4.75	1.5
257493_at	At1g48180	14.79	A	13.79	A	16.11	A	14.76	1.73	30.42	A	25.33	A	26.15	A	27.48	1.93	1.5
256920_at	At3g18980	32.85	A	37.31	A	30.18	P	33.09	3.69	66.23	P	63.27	P	53.77	P	61.01	4.23	1.5
255300_at	At4g04870	24.25	A	25.54	A	29.44	P	26.5	3.15	57.48	P	52.33	P	42.76	P	51.03	4.96	1.5
244901_at	orf25	19.94	A	24.78	A	27.07	P	24	3.26	38.95	P	52.03	P	70.74	P	53.76	9.55	1.5
263778_at	At2g46470	31.88	P	23.3	P	45.74	P	33.43	6.97	89.18	P	57.55	P	73.92	P	73.44	9.64	1.5
263095_at	At2g16040	133.37	P	113.95	P	102.92	P	117.66	10.24	222.67	P	184.34	P	226.76	P	211.02	14.17	1.5
262839_at	At1g14770	37.78	P	32.23	P	36.82	P	35.93	2.47	77.51	P	53.59	P	70.25	P	67.09	7.16	1.5
261259_at	At1g26660	115.14	P	99	P	134.11	P	116.06	10.41	291.91	P	188.43	P	212.21	P	230.81	31.08	1.5
256340_at	At1g72070	47.91	P	56.91	P	49.78	P	52.11	4.94	86.09	P	102.56	P	93.45	P	93.83	6.09	1.5
254913_at	At4g11270	156.85	P	155.63	P	112.67	P	141.1	16.18	457.58	P	249.89	P	272.26	P	326.42	65.69	1.5
251846_at	At3g54560	48.55	P	71.78	P	51.48	P	57.21	8.15	130.36	P	106.66	P	98.31	P	111.87	9.98	1.5
251397_at	At3g60570	4243.18	P	3064.53	P	4683.37	P	4004.96	484.87	7242.8	P	6838.25	P	8071.42	P	7354.08	394.7	1.5
251329_at	At3g61450	129.07	P	122.62	P	132.99	P	128.66	4.49	297.56	P	195.82	P	235.22	P	242.77	29.55	1.5
263657_at	At1g04440	28.36	A	24.69	A	39.71	A	31.21	5.41	64.86	A	87.66	A	52.8	A	68.44	10.68	1.49
245035_at	At2g26400	17.9	A	16.25	A	17.03	A	16.94	2.81	30.55	A	32.96	A	45.9	A	36.17	5.17	1.49
250138_at	At5g14610	37.67	P	27.95	A	32.31	A	32.69	3.58	68.22	P	51.31	M	91.32	A	70.01	11.89	1.49
262661_s_at	At1g14250	25.69	P	28.91	P	25.68	P	26.79	2.51	55.66	P	48.19	P	42.86	P	49.31	4.27	1.49
261829_at	At1g10680	115.57	P	104.53	P	88.4	P	102.98	8.31	183.23	P	190.51	P	161.86	P	178.91	9.37	1.49
260273_at	At1g80550	100.09	P	93.64	P	95.47	P	96.78	4.64	229.25	P	136.06	P	211.76	P	192.56	28.56	1.49
257240_at	At3g24200	417.2	P	368.16	P	462.38	P	417.01	32.2	1222.94	P	599.86	P	964.39	P	928.42	180.35	1.49
256961_at	At3g13445	241.85	P	240.03	P	197.84	P	228.76	16.54	452.92	P	383.26	P	368.07	P	401.32	26.26	1.49
245777_at	At1g73540	961.29	P	888.87	P	787.85	P	881.15	64.62	1942.68	P	1287.59	P	1813.05	P	1680.2	201.2	1.49
247513_at	At5g61510	19.22	A	21.9	A	20.62	A	20.49	3.02	43.44	A	36.3	P	39.56	P	39.24	3.05	1.48
246998_at	At5g67370	14.52	A	14.4	A	13.07	A	14.07	2.15	26.39	P	32.94	P	25.77	A	28.09	3.11	1.48
253046_at	At4g37370	49.62	P	50.35	P	32.51	A	44.56	7.75	128.11	P	173.15	P	64.44	P	121.76	32.04	1.48
254487_at	At4g20780	111.18	P	72.56	P	90.72	P	92.08	11.81	198.41	P	176.41	P	148.9	P	174.58	15.14	1.48
253848_at	At4g28020	62.41	P	60.5	P	67.63	P	63.24	4.3	134.4	P	94.87	P	118.07	P	115.46	11.69	1.48
251893_at	At3g54370	540.95	P	474.22	P	548.6	P	522.47	26.74	1154.58	P	774.8	P	967.61	P	965.08	110.37	1.48
251485_at	At3g59550	279.57	P	229.9	P	276.43	P	263.92	18.65	808.59	P	393.75	P	579.73	P	593.63	119.9	1.48
256815_at	At3g21380	9.71	A	8.23	A	5.85	A	7.63	1.77	17.51	A	14.97	A	14.75	A	15.86	1.16	1.47
245760_s_at	At1g66920	8.45	A	4.67	A	4.39	A	5.64	1.69	12.41	A	11.23	A	19.95	A	14.53	2.86	1.47
263897_at	At2g21940	29.33	P	36.69	A	31.43	A	32.54	3.45	58.71	P	74.13	P	53.32	P	61.88	6.8	1.47
257700_at	At3g12740	38.65	A	41.94	M	78.37	P	53.16	13.32	102.52	P	108.22	P	140.27	P	116.52	12.36	1.47
266959_at	At2g07690	82.53	P	68.68	P	69.06	P	72.55	7.9	161.37	P	125.12	P	126.3	P	135.58	13.24	1.47
249457_s_at	At5g39550	89.36	P	78.47	P	105.61	P	90.33	9.17	247.36	P	159.37	P	154.91	P	187.46	30.42	1.47
248882_at	At5g46210	183	P	189.79	P	167.12	P	180.24	9.75	375.83	P	349.27	P	258.84	P	327.94	36.11	1.47
247396_at	At5g62930	197.81	P	185.27	P	210.57	P	198.99	12.31	566.35	P	384.83	P	309.73	P	420.66	76.33	1.47
254662_at	At4g18270	22.98	A	22.11	A	27.67	A	24.12	3.15	56.96	P	48.08	P	37.82	P	47.56	5.84	1.46
249359_at	At5g40470	17.63	A	24.91	A	17.4	A	20.07	3	35.66	P	36.43	P	54.87	A	42.18	6.5	1.46
252025_at	At3g52900	10.38	A	11.27	A	8.94	A	10.12	1.79	19.26	A	20.79	A	18.54	A	19.66	1.47	1.46
261383_at	At1g05380	510.63	P	422	P	315.08	P	415.56	57.46	1505.31	P	734.6	P	836.83	P	1025.69	241.6	1.46
260441_at	At1g68260	73.69	P	61.93	P	62.99	P	67.03	5.28	139.56	P	117.3	P	103.26	P	120.16	10.89	1.46
256229_at	At1g58200	129.9	P	125.83	P	104.21	P	119.48	10.01	262.94	P	213.76	P	183.3	P	220.72	23.62	1.46
246422_at	At5g17060	93.15	P	120.18	P	80.97	P	98.06	12.93	172.87	P	178.62	P	173.28	P	174.56	4.58	1.46
245000_at	ycf6	54.95	P	75.27	P	57.64	P	63.05	7.98	120.11	P	167.52	P	101.89	P	130.17	20.23	1.46
256928_at	At3g22590	29.07	A	29.87	A	32.12	A	30.39	2.63	63.41	P	46.72	A	54.27	A	54.93	5.47	1.45
257825_at	At3g26700	27.02	A	23.61	A	33.28	P	28.06	4.25	77.85	P	42.36	P	61.27	P	60.36	10.3	1.45
264173_at	At1g02160	58.36	P	43.83	P	64.5	P	55.41	7.12	131.35	P	85.12	P	108.97	P	108.3	13.49	1.45
260134_at	At1g66370	28.42	P	25.68	P	34.04	P	29.45	2.7	67.49	P	45.07	P	53.11	P	55.23	6.58	1.45
256728_at	At3g25660	185.16	P	144.15	P	168.82	P	168.49	12.75	452.89	P	299.39	P	273.63	P	341.83	55.9	1.45
252388_at	At3g47850	49.81	P	32.48	P	38.79	P	40.76	5.25	77.1	P	70.49	P	69.62	P	72.73	3.2	1.45
245373_s_at	At4g14716	134.22	P	99.3	P	188.6	P	140.39	26.65	254.09	P	255.3	P	328.01	P	279	24.99	1.45
248934_at	At5g46080	9.41	A	10.92	A	7.9	A	9.4	1.61	19.6	M	17.35	A	17.61	P	17.99	1.47	1.44
250245_at	At5g13690	23.38	A	40.08	A	25.75	A	29.91	5.65	60.91	A	65.69	A	49.8	A	58.65	5.07	1.44
264568_at	At1g05150	49.36	A	52.69	P	60.16	P	54.2	3.7	99.78	P	124.66	P	80	A	101.57	13.39	1.44
259678_at	At1g77750	75.62	P	65.89	P	92.05	P	78.51	8.52	146.77	P	126.39	P	139.82	P	137	7.66	1.44
251525_at	At3g59000	79.27	P	56.64	P	84.64	P	73.65	8.98	186.03	P	133.58	P	118.32	P	146.32	20.69	1.44
251035_at	At5g02220	111.91	P	83.04	P	162.63	P	118.81	23.74	300.08	P	212.78	P	220.99	P	244.29	28.14	1.44
248658_at	At5g48600	30.19	P	29.14	P	28.24	P	28.97	2.19	63.65	P	42.36	P	53.88	P	53.39	6.25	1.44
253328_at	At4g33460	23.89	A	24.72	A	25.42	A	24.69	1.72	50.22	P	35.47	P	63.64	P	49.64	8.34	1.43
260593_at	At1g55870	12.39	A	14	A	11.87	A	12.65	1.75	25.94	A	27.04	A	19.31	A	24.28	2.79	1.43
253669_at	At4g30000	16.62	A	19.98	A	13.88	A	16.67	2.24	30.8	A	30.49	A	27.73	A	29.64	1.52	1.43
262216_at	At1g74780	321.44	P	388.04	P	300.68	P	336.73	28.2	663.84	P	646.67	P	484.07	P	598.24	57.61	1.43
258609_at	At3g02910	436.3	P	488.53	P	284.32	P	403.88	64.93	869.86	P	939.28	P	612.62	P	808.52	103.6	1.43
254654_at	At4g18040	34.14	P	31.58	P	46.64	P	37.51	5.09	84.23	P	55.27	P	76.98	P	72.2	8.76	1.43
247712_at	At5g59300	269.19	P	211.24	P	269.75	P	250.2	20.11	504.39	P	383.4	P	414.86	P	434.03	36.17	1.43
246150_at	At5g19930	58.12	P	51.21	P	90.52	P	66.9	12.37	145.96	P	113.61	P	128.46	P	129.19	9.79	1.43
245295_at	At4g16100	318.65	P	230.65	P	378.01	P	308.4	45.58	770.85	P	444.28	P	697.39	P	636.19	99.63	1.43
263727_at	At2g13540	26.43	A	22.91	A	24.78	A	24.66	2.42	52.57	P	36.31	P	45.38	P	44.9	4.96	1.42
263658_at	At1g04490	12.63	A	11.02	A	14.06	A	12.47	1.75	20.13	A	26.63	A	24.18	A	23.52	2.49	1.42
257365_x_at	At2g26020	14.8	A	18.42	A	16.74	A	16.71	1.53	37.35	A	25.08	A	29.75	A	30.67	3.64	1.42
254865_s_at	At4g12190	9.98	A	15.91	A	18.37	P	14.57	3.05	28.66	P	29.28	P	26.94	P	28.42	1.68	1.42
262407_at	At1g34630	110.79	P	99.62	P	88.67	P	98.82	7.93	247.71	P	167.42	P	156.42	P	190.83	28.76	1.42
262264_at	At1g42470	360.06	P	330.3	P	349.97	P	348.34	12.73	582.53	P	538.07	P	505.41	P	544.12	24.48	1.42
254824_s_at	At4g12620	95.54	P	63.53	P	92.34	P	84.19	10.23	248.4	P	149.97	P	141.82	P	180.07	34.09	1.42
252936_at	At4g39160	111.55	P	110.6	P	119.62	P	113.49	5.15	216.48	P	165.51	P	185.38	P	189.1	15.29	1.42
251692_s_at	At3g56540	305.51	P	142.4	P	198.22	P	215.43	47.54	452.89	P	353.17	P	587.43	P	464.27	68.13	1.42
251616_at	At3g57990	44.73	P	42.65	P	40.58	P	42.81	3.39	80.81	P	74.63	P	63.19	P	73.26	5.73	1.42
248499_at	At5g50400	150.16	P	130.69	P	149.47	P	143.45	7.97	270.85	P	296.49	P	201.21	P	256.54	29.67	1.42
267333_at	At2g19430	31.9	A	39.47	A	32.95	A	34.47	3.24	73.44	P	52.98	P	58.52	P	61.5	6.28	1.41
258683_at	At3g08760	39.13	A	44.47	A	30.32	A	38.02	4.82	64.45	P	69.2	P	63.11	P	65.67	2.94	1.41
264950_at	At1g77100	16.68	M	21.99	A	16.32	A	18.33	3.07	33.68	P	37.2	A	31.99	A	34.12	2.43	1.41
252114_at	At3g51450	13.67	A	15.47	A	13.5	A	14.4	2.33	26.33	A	27.4	A	25.4	A	26.45	1.84	1.41
261601_at	At1g49670	22.56	A	24.22	A	23.63	P	23.51	1.98	37.85	A	39.72	P	38.9	A	38.85	1.95	1.41
267363_at	At2g39970	42.39	P	52.59	A	41.56	P	45.49	4.54	72.32	P	90.18	P	74.87	P	79.19	6.36	1.41
265148_at	At1g51160	53.42	P	66.62	P	59.86	P	59.86	5.71	111.09	P	89.54	P	111.55	P	103.43	8.29	1.41
263176_at	At1g05530	65.54	P	56.17	P	81.94	P	68.2	7.9	179.62	P	97.55	P	140.74	P	139.35	23.59	1.41
258542_at	At3g07030	1280.02	P	1127.75	P	1236.6	P	1221.9	51.38	3177.64	P	1839.78	P	2190.96	P	2401.01	402.76	1.41
253787_at	At4g28670	384.41	P	467.88	P	278.19	P	377	56.68	716.01	P	585.91	P	903.51	P	734.61	92.63	1.41
253748_at	At4g28990	81.58	P	81.74	P	76.91	P	80.18	3.48	148.65	P	111.04	P	139.91	P	133.29	11.5	1.41
250993_at	At5g02280	66.22	P	51.94	P	82.51	P	67.14	9.2	111.32	P	140.7	P	112.75	P	121.54	10.27	1.41
247594_at	At5g60800	91.81	P	106.5	P	93.62	P	97.02	10.32	202.01	P	170.15	P	148.11	P	172.77	16.72	1.41
247207_at	At5g65000	702.14	P	611.01	P	652.97	P	659.57	32.23	1683.85	P	967.4	P	1197.69	P	1283.35	211.05	1.41
249197_at	At5g42380	41.46	A	53.7	A	61.95	P	52.41	6.32	101.82	P	79.1	P	93.07	P	91.39	6.71	1.4
255128_at	At4g08310	29.26	A	22.6	P	38.57	P	30.15	4.93	61.06	P	52	P	53.21	P	55.54	4.27	1.4
266266_at	At2g29560	61.78	P	63.05	P	51.21	P	58.72	4.73	100.09	P	86.71	P	112.37	P	99.24	7.93	1.4
265273_at	At2g28320	355.83	P	328.72	P	265.5	P	316.11	28.11	890.57	P	505.4	P	553.02	P	649.76	120.65	1.4
264745_at	At1g62180	45.6	P	67.52	P	44.91	P	52.45	8.88	110.97	P	138.84	P	78.14	P	109.6	18.07	1.4
262943_at	At1g79470	629.66	P	687.31	P	634.52	P	651.68	21.91	1343.78	P	942.01	P	1056.34	P	1114.8	119.92	1.4
259448_at	At1g13790	148.54	P	115.54	P	198.68	P	154.16	24.39	435.29	P	258.47	P	275.07	P	323.12	56.16	1.4
258143_at	At3g18170	59.01	P	73.56	P	75.86	P	69.62	6.67	128.47	P	105.16	P	115.66	P	116.69	7.18	1.4
256064_at	At1g07020	33.76	P	46.22	P	33.85	P	38.02	4.55	70.47	P	67.24	P	59.58	P	66.2	4.52	1.4
253838_at	At4g27880	1193.88	P	1047	P	903.27	P	1052.84	102.96	2487	P	1768.73	P	1650.98	P	1968.5	263.29	1.4
250737_at	At5g06370	317.4	P	293.07	P	288.82	P	302.38	13.29	657.93	P	440.95	P	502.23	P	533.79	64.52	1.4
247840_at	At5g58020	251.56	P	187.3	P	236.22	P	225.36	19.8	463.75	P	315.7	P	438.16	P	405.07	46.37	1.4
255234_at	At4g05500	12.71	A	12.81	A	11.36	A	12.36	1.29	22.35	P	20.4	A	20.39	A	21.08	1.6	1.39
266328_at	At2g01600	825.84	P	789.56	P	774.43	P	799.76	25.14	1716.27	P	1081.65	P	1502.91	P	1428.82	189.92	1.39
264805_at	At1g08600	1235	P	959.3	P	1103.17	P	1109.22	84.25	2940.24	P	1694.26	P	1950.28	P	2195.62	379.78	1.39
263162_at	At1g54150	89.93	P	104.8	P	88.51	P	94.47	6.76	165.39	P	161.26	P	136.39	P	154.06	10.28	1.39
262238_at	At1g48300	1157.26	P	972.7	P	565.9	P	898.07	174.92	1882.4	P	1987.69	P	1386.89	P	1753.1	188.02	1.39
261246_at	At1g20080	49.13	P	54.03	P	53.39	P	51.79	2.7	81.19	P	76.74	P	89.58	P	82.02	4.6	1.39
258833_at	At3g07280	24.4	P	31.23	P	19.4	P	25.35	4.17	47.19	P	41.66	P	71.83	P	53.42	9.45	1.39
258158_at	At3g17790	747.23	P	682.89	P	569.69	P	664.13	57.48	1687.48	P	1142.3	P	1016.4	P	1282.52	205.55	1.39
255556_at	At4g01940	50.74	P	50.4	P	36.79	P	46.58	5.47	77.65	P	94.31	P	74.97	P	81.96	6.99	1.39
252387_at	At3g47800	193.3	P	143.22	P	102.66	P	146	28.41	595.33	P	433.53	P	190.86	P	406.47	117.46	1.39
250539_at	At5g08560	364.22	P	406.1	P	388.04	P	387.03	18.52	802.6	P	582.25	P	599.14	P	662.91	71.38	1.39
247847_at	At5g58110	358.74	P	394.83	P	150.36	P	300.76	77.37	587.25	P	672.76	P	557.87	P	606.07	36.96	1.39
247854_at	At5g58200	49.7	P	60.19	P	50.55	P	53.54	4.37	110.97	P	79.52	P	88.97	P	93.05	9.46	1.39
247268_at	At5g64080	166.31	P	155.29	P	191.52	P	171.79	11.87	400.26	P	229.69	P	348.81	P	326.4	50.16	1.39
246968_at	At5g24870	523.29	P	486.59	P	482.13	P	495.86	20.52	1058.72	P	734.49	P	797.56	P	862.81	100.02	1.39
266434_s_at	At2g07120	21.63	A	21.98	A	22.69	A	22.17	1.67	41.29	P	54.2	P	32.06	P	42.5	6.92	1.38
255624_at	At4g01370	12.63	A	13.04	A	15.64	A	14.01	2.47	24.21	A	34.92	A	25.03	A	28.06	4.08	1.38
254115_at	At4g24710	14.11	A	13.84	A	13.83	A	13.94	2.6	33.42	A	27.04	A	22.97	A	27.4	3.51	1.38
266733_at	At2g03280	17.38	P	13.78	A	23.15	A	18.22	3.33	47.04	P	25.06	P	45.38	P	39.15	7.17	1.38
256263_at	At3g12290	51.01	P	51.63	A	45.39	P	49.18	3.35	82.99	P	85.9	P	70.47	P	80.13	5.68	1.38
265047_at	At1g51960	76.62	P	74.57	P	74.07	P	75.24	2.84	177.12	P	104.73	P	135.81	P	139.33	21.02	1.38
246269_at	At4g37110	66.59	P	64.82	P	66.9	P	65.99	3.77	167.08	P	99.4	P	113.63	P	126.33	20.8	1.38
258358_at	At3g14380	36.31	A	33.58	A	35.47	A	35.01	2.24	53.39	A	70.75	P	55.07	P	59.9	6.49	1.37
249524_at	At5g38520	26.14	A	24.29	A	26.16	A	25.54	2.07	63.89	P	42.08	P	39.74	A	48.81	7.87	1.37
248717_at	At5g48175	17.36	A	17.59	A	18.69	A	17.82	1.7	30.16	P	29.97	P	28.02	M	29.6	2.13	1.37
265112_at	At1g62530	11.9	A	12.47	A	7.74	A	10.38	2.13	24.71	P	23.76	A	15.48	A	21.55	3.33	1.37
260788_at	At1g06260	11.79	A	10.33	A	17.4	A	13.1	2.84	30.51	A	22.61	A	24.95	A	25.76	2.78	1.37
254847_at	At4g11850	22.15	A	24.21	A	24.92	A	23.68	1.5	36.33	A	55.89	A	39.08	A	43.68	6.5	1.37
253920_at	At4g27230	20.87	A	22.3	A	20.41	A	21.03	2.46	32.24	A	42.03	A	35.38	A	36.6	3.42	1.37
249181_at	At5g42920	21.07	P	17	A	19.94	M	19.5	2.09	37.4	P	40.38	P	27.79	A	35.2	4.27	1.37
246253_at	At4g37260	38.03	A	38.13	A	49.22	P	41.7	4.48	70.18	P	75.43	A	63.85	P	69.64	4.3	1.37
263119_at	At1g03110	171.71	P	143.67	P	170.03	P	162.24	10.06	395.42	P	232.02	P	284.84	P	304.05	47.84	1.37
258831_at	At3g07080	44.05	P	54.27	P	53.8	P	50.42	4.97	113.1	P	70.24	P	93.94	P	92.56	12.41	1.37
254223_at	At4g23730	85.72	P	91.31	P	85.7	P	87.92	3.68	203.32	P	128.55	P	143.56	P	158.36	22.76	1.37
249966_at	At5g19030	47.57	P	38.31	P	37.34	P	41.36	4.14	90.83	P	93.39	P	54.51	P	79.61	12.84	1.37
249009_at	At5g44610	2865.82	P	2370.61	P	2806.84	P	2690.92	157.56	3925.94	P	4048.2	P	4715.25	P	4226.82	252.31	1.37
247387_at	At5g63460	642.76	P	559.9	P	734.83	P	647.45	51.79	1585.66	P	819.5	P	1491.21	P	1299.02	239.88	1.37
246938_at	At5g25380	156.65	P	99.75	P	153.07	P	136.4	18.67	403.02	P	214.34	P	253.49	P	290.35	57.23	1.37
245734_at	At1g73480	336.45	P	386.18	P	196.67	P	306.46	57.78	569.18	P	648.24	P	495.85	P	571.49	45.75	1.37
245288_at	At4g16420	78.91	P	67.6	P	78.18	P	75.25	5.5	188.24	P	122.94	P	116.47	P	142.42	22.86	1.37
255196_x_at	At4g07430	17.65	A	17.48	A	16.98	A	17.36	1.34	23.99	A	58.72	P	41.41	A	41.25	10.6	1.36
265020_at	At1g24540	32.4	A	36.65	A	25.27	A	31.2	4.34	52.91	A	52.39	A	54.23	A	52.94	2.41	1.36
259098_at	At3g04790	23.67	A	30.41	A	20.1	A	24.66	3.8	40.18	A	46.27	M	62.6	A	49.15	7.89	1.36
251349_s_at	At3g61020	10.42	A	12.04	A	12.61	A	11.62	1.35	18.98	A	18.64	A	27.45	A	21.82	3.14	1.36
267501_at	At2g45540	24.63	P	25.5	A	21.92	A	24.16	2.47	46.59	P	39.5	P	36.7	P	41.44	3.92	1.36
265571_s_at	At2g28230	58.53	P	51.89	P	67.55	P	59.49	4.99	116.44	P	82.57	P	104.18	P	100.81	10.15	1.36
264484_at	At1g77260	116.84	P	122.13	P	156.64	P	131.69	13.54	228.67	P	213.45	P	198.51	P	214.12	10.24	1.36
260823_at	At1g06770	1154.64	P	960.17	P	1019.33	P	1050.44	59.93	2097.08	P	1377.04	P	1971.55	P	1816.03	220.83	1.36
259198_at	At3g03610	57.72	P	57.07	P	53.7	P	56.2	3.03	104.08	P	98.04	P	75.64	P	92.73	9.2	1.36
256281_at	At3g12560	162.75	P	182.43	P	92.22	P	145.65	28.67	491.97	P	279.3	P	247.61	P	339.38	76.53	1.36
249243_s_at	At5g42260	1365.91	P	1058.69	P	1406.29	P	1280.03	112.55	2066.03	P	2031.7	P	3179.38	P	2421.79	381.82	1.36
248586_at	At5g49610	107.45	P	69.26	P	108.44	P	94.4	13.8	219.89	P	135.6	P	186.66	P	180.12	25.32	1.36
245872_at	At1g26280	29.36	A	36.25	A	46.47	P	37.41	5.26	64.48	P	71.27	P	56.71	A	64.5	4.82	1.35
256337_at	At1g72060	17.66	P	22.29	A	18.54	P	19.58	2.85	29.32	P	38.34	P	38.73	P	35.24	3.82	1.35
251980_at	At3g53270	27.65	P	30.94	A	27.17	P	28.43	2.29	54.49	P	53.23	P	38.27	P	48.93	5.66	1.35
247833_at	At5g58575	37.12	P	38.45	P	28.23	A	34.38	4.08	50.47	P	61.1	P	64.03	P	58.48	4.92	1.35
246951_at	At5g04880	36.72	P	19.39	A	31.62	P	29.49	5.34	61.28	P	44.28	P	64.35	A	56.13	6.83	1.35
266302_at	At2g27050	1701.48	P	1283.22	P	1520.43	P	1507.08	124.52	3894.29	P	2155.99	P	2726.89	P	2924.76	510.58	1.35
264539_at	At1g55590	124.01	P	135.63	P	118.89	P	124.39	8.15	320.48	P	205.99	P	189.12	P	238.62	41.24	1.35
264207_at	At1g22750	277.87	P	278.32	P	298.92	P	283.52	14.26	701.21	P	387.92	P	516.71	P	535.16	90.61	1.35
261584_at	At1g01040	42.59	P	33.29	P	40.31	P	39.25	3.21	68.35	P	55.57	P	70.57	P	64.55	5.43	1.35
258822_s_at	At3g07260	67.29	P	71.61	P	67	P	68.49	3.43	183.51	P	110.48	P	106.98	P	133.73	24.87	1.35
256292_at	At1g69430	312.41	P	138.43	P	344.58	P	265.18	63.94	801.44	P	367.07	P	672.23	P	613.33	128.66	1.35
256182_at	At1g51740	119.67	P	115.44	P	131.51	P	121.69	6.39	209.02	P	174.77	P	177.26	P	187.17	11.26	1.35
255706_at	At4g00100	34.5	P	38.59	P	43.12	P	38.8	3.54	65.03	P	59.89	P	60.86	P	61.96	3.1	1.35
249879_at	At5g23170	41.28	P	42.33	P	45.58	P	43.04	3.61	85.6	P	59.88	P	78.16	P	74.13	8.29	1.35
249192_at	At5g42470	51.2	P	56.02	P	46.5	P	50.88	4.19	91.15	P	75.32	P	77.99	P	81.53	5.42	1.35
246887_at	At5g26250	210.53	P	42.68	P	180.87	P	144.72	51.37	413.64	P	249.75	P	335.06	P	332.66	47.43	1.35
257401_at	At1g23550	200.89	P	229.81	P	234.28	P	220.39	12.85	349.26	P	316.1	P	330.76	P	331.83	11.36	1.35
254106_at	At4g24990	17.01	A	19.67	A	34.35	A	23.69	5.69	54.57	P	45.39	P	39.25	P	46.62	4.82	1.34
246691_at	At5g34790	44.6	A	50.76	A	40.65	A	45.48	3.86	74.81	A	67.99	A	68.56	P	70.36	2.64	1.34
265190_at	At1g23780	20.01	P	17.96	A	21.49	A	19.78	1.83	32.07	P	41.06	P	29.55	A	34.2	3.98	1.34
260271_at	At1g63690	32.48	A	30.48	A	28.68	P	30.66	2.44	43.41	A	62.81	P	51.24	A	52.36	6.05	1.34
260289_at	At1g80350	52.62	P	45.32	P	35	M	44.41	5.52	77.78	P	92.46	P	64.05	P	78.03	8.5	1.34
266806_at	At2g30000	150.99	P	185	P	167.67	P	167.64	14.48	234.25	P	290.19	P	287.59	P	270.43	19.72	1.34
261053_at	At1g01320	319.13	P	251.97	P	320.82	P	295.68	24.81	851.14	P	389.64	P	626.91	P	622.26	132.9	1.34
255134_at	At4g08330	52.15	P	57.23	P	61.7	P	56.78	4.04	106.59	P	98.3	P	76.83	P	93.97	9.42	1.34
254505_at	At4g19985	53.87	P	62.66	P	48.92	P	55.55	5.14	87.51	P	89.7	P	85.93	P	87.89	4.59	1.34
252459_s_at	At3g47220	579.08	P	541.4	P	700.23	P	608.09	49.78	1225.12	P	801.22	P	1601.07	P	1208.8	231.19	1.34
250257_at	At5g13770	41.48	P	44.87	P	27.02	P	37.86	5.8	71.21	P	72.39	P	55.82	P	66.59	5.67	1.34
249161_at	At5g42790	36.61	P	44.32	P	44.28	P	41.38	3.53	81.49	P	65.31	P	59.52	P	69.06	6.89	1.34
248814_at	At5g46910	495.12	P	589.96	P	471.26	P	516.47	40.93	1105.67	P	906.59	P	698.53	P	904.36	118.21	1.34
257451_at	At1g05690	67.77	P	53.34	P	85.18	P	68.72	9.51	185	P	106.39	P	119.8	P	137.05	24.33	1.34
251334_at	At3g61390	14.67	A	13.78	A	14.5	A	14.34	1.58	36.93	P	32.84	P	18.15	A	29.33	5.89	1.33
249410_at	At5g40380	16.35	A	19.78	A	18.26	A	18.05	2.33	32.65	P	32.1	P	26.81	A	30.42	2.48	1.33
266349_at	At2g01460	18.18	A	14.65	A	14.32	A	15.76	1.56	24.33	A	26.48	A	24.33	A	24.98	1.4	1.33
265958_at	At2g37250	24.94	A	24.04	A	26.19	A	24.87	1.96	41.07	M	48.41	A	34.51	A	41.39	4.4	1.33
263233_at	At1g05580	23.67	A	27.03	A	32.6	P	27.76	3.22	44.13	P	43.84	P	49.11	P	45.58	3.03	1.33
249105_at	At5g43640	7.66	A	12.19	P	11.69	A	10.49	2.31	19.52	P	18.86	P	21.02	M	19.72	1.64	1.33
252131_at	At3g50930	20.69	A	22.27	A	17.55	P	20.2	2.47	28.53	A	57.36	P	40.42	A	42.02	8.67	1.33
266849_at	At2g25940	48.12	P	40.22	P	51.63	P	46.87	4.01	96.3	P	76.58	P	68.27	P	80.56	9.82	1.33
265205_at	At2g36660	3197.46	P	2398.04	P	2731.27	P	2778.58	243.32	6329.73	P	3943.64	P	4614.15	P	4965.39	705.73	1.33
264726_at	At1g22985	55.66	P	97.94	P	40.56	P	64.56	18.2	170.41	P	311.56	P	103.59	P	195.33	61.82	1.33
264615_at	At1g04590	36.14	P	31.59	P	62.17	P	42.96	9.82	88.28	P	66.43	P	90.25	P	81.89	7.79	1.33
261438_at	At1g07600	442.09	P	427.04	P	679.94	P	516.28	82.81	930.41	P	824	P	888.97	P	879.59	35.56	1.33
259768_at	At1g29390	56.14	P	65.61	P	50.48	P	56.68	6.88	105.8	P	83.93	P	94.67	P	94.57	7.25	1.33
259362_s_at	At1g13350	259.51	P	176.76	P	235.82	P	225.29	24.9	597.36	P	362.18	P	359.85	P	439.84	78.59	1.33
257675_at	At3g20310	51.1	P	47.78	P	36.74	P	45.47	6.7	85.21	P	129.68	P	70.65	P	94.81	18.96	1.33
257647_at	At3g25805	38.15	P	30.58	P	38.12	P	35.27	3.99	70.22	P	48.08	P	68.49	P	62	7.38	1.33
255714_at	At4g00300	965.5	P	606.47	P	925.6	P	833.28	113.82	1222.38	P	1425.03	P	1684.43	P	1442.71	137.2	1.33
253358_at	At4g32940	462.93	P	411.36	P	401.11	P	426.5	22.32	1092.59	P	657.39	P	674.67	P	807.9	142.38	1.33
253326_at	At4g33440	102.84	P	107.57	P	73.94	P	94.65	11.51	193.25	P	260.39	P	128.52	P	194.08	38.6	1.33
251130_at	At5g01180	317.03	P	209.61	P	296.79	P	275.09	32.98	590.69	P	462.2	P	397.87	P	483.89	57	1.33
248221_at	At5g53530	50.19	P	53.08	P	62.24	P	55.03	4.78	98.92	P	87.73	P	79.49	P	88.22	6.33	1.33
248171_at	At5g54680	850.03	P	784.52	P	671.95	P	770.47	54	1584.35	P	1097.26	P	1207.7	P	1297.39	147.31	1.33
257518_at	At3g03880	47.08	P	35.85	P	58.19	P	47.31	6.72	103.31	P	85.61	P	67.72	P	85.65	10.47	1.33
249833_at	At5g23430	23.01	A	15.9	A	18.75	A	19.28	2.55	47.09	P	28.36	A	34	P	36.4	5.77	1.32
252427_at	At3g47640	24.22	A	22.42	A	20.39	A	22.35	2.2	35.15	M	38.96	P	35.53	A	36.79	3.24	1.32
257227_at	At3g27820	26.54	A	29.19	A	34.38	P	29.96	2.97	43.69	P	53.24	P	48.76	P	48.4	3.61	1.32
251036_at	At5g02160	31.15	A	35.09	A	28.29	P	31.56	2.9	54.15	P	43.85	P	53.23	P	50.47	3.7	1.32
248965_at	At5g45370	19.81	A	20.1	A	19.43	P	19.75	3.73	48.22	P	38.73	P	118.47	P	68.42	25.26	1.32
258434_at	At3g16770	20.29	A	25	A	24.03	P	23.11	2.25	31.91	A	44.27	P	40.64	A	38.99	4.27	1.32
256993_at	At3g28670	88.47	P	79.11	A	104.91	P	90.43	8.47	180.81	P	117.57	A	213.92	P	170.38	28.62	1.32
267529_at	At2g45490	493.74	P	292.99	P	445.96	P	412.87	60.6	1189.33	P	543.58	P	893.04	P	875.76	185.42	1.32
266256_at	At2g27710	46.7	P	52.06	P	88.42	P	62.34	13.48	133.76	P	89.85	P	147.35	P	123.46	17.56	1.32
263289_at	At2g36170	181.76	P	183.58	P	187.32	P	184.29	6.43	349.78	P	290.86	P	246.23	P	295.3	30.14	1.32
263256_at	At1g10500	45.82	P	41.56	P	40.11	P	42.36	2.77	64.62	P	68.07	P	59.44	P	64.63	3.77	1.32
261302_at	At1g48580	37.22	P	46.55	P	46.48	P	43.04	4.39	93.71	P	58.93	P	78.28	P	76.56	10.61	1.32
261154_at	At1g04970	84.66	P	92.98	P	64.01	P	81.41	10.34	130.22	P	147.33	P	124.87	P	133.73	8.04	1.32
260308_at	At1g70610	207.1	P	187.09	P	243.92	P	212.29	17.45	464.59	P	304.18	P	337.56	P	368.84	48.58	1.32
254503_at	At4g20010	94.27	P	120.97	P	103.15	P	105.94	9.02	196.32	P	147.89	P	166.47	P	170.34	14.21	1.32
248881_at	At5g46020	430.52	P	420.85	P	407.41	P	421.36	15.07	747.64	P	563.91	P	642.81	P	649.94	54.4	1.32
247790_at	At5g58720	553.68	P	428.68	P	486.25	P	494.71	37.81	1289.23	P	792.57	P	760.06	P	948.3	171.08	1.32
245425_at	At4g17510	149.89	P	153.13	P	168.01	P	157.73	8.79	298.33	P	212.56	P	250.56	P	253.56	25.53	1.32
245067_at	At2g39780	1525.74	P	1566.67	P	800.77	P	1296.46	252.65	2454.81	P	2623.29	P	1975.72	P	2353.54	196.75	1.32
250495_at	At5g09770	15.19	A	20.49	A	15.77	A	16.92	2.82	30.71	A	25.58	A	38.5	P	31.3	4.12	1.31
256990_at	At3g28590	31.92	A	36.63	A	33.94	A	34.12	4.94	92.71	A	46.77	A	73.55	A	70.12	13.96	1.31
256910_at	At3g24080	14.23	A	19.37	A	13.4	A	15.99	2.5	29.53	A	32.78	A	24.58	A	29.41	3.89	1.31
249747_at	At5g24600	34.02	A	30.37	P	23.23	A	29.44	3.78	70.16	P	41	P	54.11	P	54.95	8.54	1.31
266789_at	At2g29020	30.72	P	27.48	A	22.01	P	26.83	3.14	41.28	P	49.3	P	41.53	P	43.96	3.4	1.31
250931_at	At5g03200	27.67	P	23.22	A	28.28	P	26.59	2.6	45	P	38.78	A	41.15	P	41.67	2.47	1.31
264383_at	At2g25080	61.33	P	62.81	P	79.56	P	68	7.12	122.33	P	97.59	P	104.43	P	108.62	7.73	1.31
262678_at	At1g75810	176.03	P	177.39	P	177.74	P	177	6.13	327.99	P	245.49	P	257.51	P	276.75	25.74	1.31
260648_at	At1g08050	123.29	P	110.35	P	137.33	P	123.5	8.34	299.18	P	181.95	P	194.08	P	225.16	37.08	1.31
260290_at	At1g80510	96.02	P	100.42	P	65.76	P	87.48	11.43	193.26	P	141.58	P	129.79	P	155.16	19.65	1.31
253118_at	At4g35950	1034.18	P	1250.77	P	1146.57	P	1144.37	72.16	1561.11	P	1748.26	P	1782.16	P	1696.05	76.56	1.31
253121_at	At4g35890	281.82	P	384.57	P	191.89	P	286.51	56.96	780.18	P	951.55	P	351.27	P	694.31	179.15	1.31
250536_at	At5g08535	349.57	P	252.73	P	324.28	P	309.3	29.8	908.57	P	417.99	P	617.69	P	648.1	141.92	1.31
248827_at	At5g47100	125.12	P	134.28	P	136.15	P	131.74	5.27	200.6	P	188.56	P	179.15	P	189.35	7.51	1.31
245110_at	At2g41550	37.69	A	32	A	36.71	A	35.35	2.73	72.84	P	49.12	P	57.52	P	59.58	7.38	1.3
254453_at	At4g21120	35.35	A	36.12	A	31.88	A	34.49	2.78	55.9	P	49.65	P	52.35	A	52.47	2.82	1.3
247668_at	At5g60100	11.75	A	15.06	A	11.1	A	12.76	2.06	23.21	P	20.49	P	22.59	A	22	1.84	1.3
246536_at	At5g15920	27.24	A	25.63	A	26.53	A	26.44	2.13	45.7	P	42.96	A	36.65	A	41.8	3.54	1.3
246132_at	At5g20850	50.78	A	41.29	A	46.58	P	46.44	2.92	109.24	P	72.99	P	66.87	P	83.14	13.29	1.3
256586_at	At3g28770	25.45	P	21.52	P	8.55	A	18.21	6.09	42.65	P	29.19	P	58.91	P	43.4	8.93	1.3
262512_at	At1g17145	440.61	P	386.23	P	493.07	P	438.46	38.04	1062.57	P	556.71	P	866.44	P	827.48	148.18	1.3
258442_at	At3g01015	976.49	P	735.55	P	1084.21	P	934.41	104.99	1950.86	P	1292.48	P	1570.38	P	1603.94	189.96	1.3
250768_at	At5g05670	275.44	P	252.14	P	258.96	P	261.94	8.77	527.62	P	338.28	P	431.59	P	432.28	54.56	1.3
245661_at	At1g28220	119.75	P	93.39	P	116.66	P	110.25	8.59	189.83	P	157.97	P	159.29	P	169.42	11.19	1.3
249202_at	At5g42580	34.85	A	31.18	A	27.74	A	31.1	2.31	18.37	A	22.21	A	14.85	A	18.51	2.73	-1.3
247580_at	At5g61330	21.87	A	22.2	A	28.61	P	24.15	2.57	12.65	A	14.17	A	15.59	A	14.17	1.76	-1.3
245103_at	At2g41590	39.96	P	39.08	P	25.41	A	34.96	4.92	20.21	A	22	A	18.06	A	20.07	1.61	-1.3
267444_at	At2g19180	246.19	P	205.36	P	149.02	P	200.39	28.38	122.92	P	125.29	P	92.73	P	113.41	11.28	-1.3
263304_at	At2g01920	395.96	P	215.49	P	449.28	P	354.48	70.4	157.98	P	145.71	P	220.68	P	173.86	25.15	-1.3
262647_at	At1g14020	186.25	P	173.26	P	171.37	P	176.67	6.36	107.97	P	131.02	P	121.03	P	119.91	8.17	-1.3
257926_at	At3g23280	396.68	P	390.4	P	326.91	P	371.22	24.95	204.3	P	277.85	P	224.22	P	235.45	23.49	-1.3
254399_at	At4g21110	500.59	P	557.59	P	501.76	P	518.58	22.09	389.71	P	339.73	P	336.97	P	356.77	18.3	-1.3
245096_at	At2g40880	289.48	P	358.23	P	386.22	P	344.36	30.46	101.56	P	259.24	P	175.42	P	178.77	46.33	-1.3
262986_at	At1g23390	20.79	A	25.98	A	24.52	A	23.61	2.36	14.18	A	12.52	A	15.22	A	13.85	1.77	-1.31
252098_at	At3g51330	15.8	A	17.75	A	28.61	M	20.71	4.16	8.49	A	10.59	A	10.54	A	9.95	1.57	-1.31
249715_at	At5g35760	35.44	A	35.48	A	28.91	A	33.37	2.94	21.44	A	17.65	A	21.04	A	20.16	2.33	-1.31
253053_at	At4g37470	44.42	A	33.26	M	40.82	P	39.4	3.52	26.73	A	23.55	A	22.67	P	24.16	2.34	-1.31
266980_at	At2g39390	19.13	A	24.15	M	30.3	P	24.33	3.83	9.44	A	13.65	A	14.56	A	12.32	2.41	-1.31
258650_at	At3g09830	36.02	P	49.21	P	27.32	A	37.46	6.61	23.39	A	19.07	A	14.5	A	19.03	2.93	-1.31
253568_at	At4g31230	40.51	P	31.79	P	38.65	A	36.67	3.24	25.7	A	20.81	A	19.64	A	22.44	2.25	-1.31
265759_at	At2g13100	379.08	P	360.17	P	198.62	P	311.85	58.63	167.06	P	180.16	P	134.22	P	159.41	16.56	-1.31
262620_at	At1g06540	6780.29	P	4805.46	P	7177.85	P	6252.84	739.96	3476.5	P	2651.65	P	4403.56	P	3490.81	532.98	-1.31
261636_at	At1g50110	80.89	P	68.38	P	100.9	P	82.75	10.25	56.03	P	43.02	P	42.66	P	47.53	5.28	-1.31
256504_at	At1g75210	34.01	P	30.66	P	32.07	P	32.44	1.71	21.41	P	15.99	P	22.03	P	19.57	2.84	-1.31
253470_s_at	At4g32210	99.66	P	87.35	P	136.26	P	108.18	15.1	60.07	P	62.03	P	67.89	P	62.48	4.33	-1.31
246674_at	At5g30145	115.4	P	136.28	P	63.52	P	105.25	21.9	49.07	P	64.7	P	29.69	P	48.02	10.43	-1.31
246123_at	At5g20390	3312.36	P	3368.95	P	820.01	P	2493.97	851.58	899.4	P	1087.25	P	325.06	P	758.94	247.52	-1.31
245625_at	At4g14160	93.12	P	86.32	P	117.54	P	99.08	9.8	71.81	P	51.19	P	56.09	P	59.42	6.45	-1.31
264738_at	At1g62250	57	P	51.52	P	51.85	P	53.73	3.03	34.23	A	36.66	A	33.13	A	34.57	3.26	-1.31
257813_at	At3g25100	45.35	P	52.2	P	53.79	P	50.46	3.37	31.57	A	35.66	A	26.15	A	30.77	3.91	-1.31
264842_at	At1g03700	26.03	A	23.68	A	31.18	A	26.91	3.13	14.68	A	15.11	A	15.51	A	15.13	2.19	-1.32
261645_at	At1g27790	7.2	A	6.88	A	6.42	A	6.85	0.85	2.63	A	2.9	A	4.67	A	3.33	0.93	-1.32
258213_at	At3g17950	54.6	A	37.41	A	57.75	A	49.84	6.51	28.91	A	32.55	A	20.16	A	27.29	4.13	-1.32
255419_at	At4g03230	53.23	P	40.88	P	34.2	A	42.69	5.76	20.17	A	28.89	A	19.86	A	22.66	3.99	-1.32
265039_at	At1g04000	85.1	P	93.58	P	98.02	P	91.59	5.71	63.03	P	43.06	P	58.36	P	54.1	8.25	-1.32
261379_at	At1g18720	109.45	P	96.02	P	164.81	P	123.39	21.45	73.75	P	53.16	P	66.63	P	64.64	6.57	-1.32
261105_at	At1g63000	291.35	P	491.32	P	137.25	P	306.63	103.18	90.84	P	123.01	P	95.67	P	102.72	11.2	-1.32
260805_at	At1g78320	73.48	P	54.3	P	43.05	P	57.02	9	35.85	P	27.48	P	28.17	P	30.63	3.39	-1.32
255452_at	At4g02880	627.78	P	675.65	P	518.87	P	607.94	50.06	419.33	P	363.52	P	397.18	P	391.7	18.57	-1.32
251384_at	At3g60760	577.53	P	408.09	P	481.47	P	491.04	49.68	320.29	P	211.17	P	319.84	P	280.55	40.88	-1.32
245841_s_at	At1g58380	101.96	P	102.97	P	147.7	P	117.9	15.79	76.34	P	49.94	P	67.11	P	62.78	11.08	-1.32
253948_at	At4g26940	34.15	P	31.76	P	39.43	P	35.19	2.78	19.87	A	21.08	A	23.94	A	21.36	2.39	-1.32
264220_at	At1g60430	62.39	A	60.46	A	41.04	A	54.51	7.27	34.63	A	30.02	A	26.41	A	30.45	3.35	-1.33
262226_at	At1g53885	13.1	A	20.58	A	11.88	A	15.21	2.96	8.66	A	6.3	A	6.9	A	7.33	1.15	-1.33
264796_at	At1g08690	116.7	P	52.13	P	115.74	P	94.84	21.29	49.73	P	39.86	P	43.97	P	44.34	3.88	-1.33
258489_at	At3g02520	158.6	P	128.16	P	151.89	P	146.66	9.85	70.48	P	97.75	P	100.16	P	88.77	10.86	-1.33
253284_at	At4g34150	212.92	P	229.92	P	291.91	P	244.82	25.15	125.85	P	132.29	P	174.27	P	144.01	15.75	-1.33
263190_at	At1g36105	20.96	P	32.07	P	12.29	P	21.82	5.93	6.41	A	6.48	A	12.34	A	8.09	2.38	-1.33
251969_at	At3g53130	56.75	A	52.68	A	62.26	M	57.2	3.31	40.52	P	34.7	A	37.09	A	37.49	2.07	-1.34
266346_at	At2g01430	31.13	A	27.89	A	30.62	A	29.81	1.85	19.78	A	17.02	A	16.14	A	17.93	2.23	-1.34
259242_at	At3g33520	37.43	A	37.34	A	47.26	A	40.46	3.95	18.98	A	21.87	A	25.11	A	22.26	3.8	-1.34
251200_at	At3g63010	35.74	A	30.36	A	51.25	A	39.04	6.35	15.15	A	17.42	A	25.41	A	19.41	3.47	-1.34
247342_at	At5g63730	26.38	A	27.7	M	21.48	A	25.05	2.56	14.29	A	14.39	A	15.17	A	14.66	1.6	-1.34
255582_at	At4g01500	48.97	A	48.83	A	37.35	P	45.07	4.31	24.97	P	30.45	A	19.35	A	25.14	3.98	-1.34
250830_at	At5g04910	41.33	P	43.28	M	40.39	P	41.36	2.26	26.57	A	28.13	A	16.72	A	23.41	4.26	-1.34
248089_at	At5g55080	36.02	A	38.66	P	48.37	P	40.83	4.08	23.69	A	25.18	A	24.95	A	24.53	1.88	-1.34
260978_at	At1g53540	3458.71	P	3820.33	P	2891.68	P	3389.71	279.39	1180.49	P	2386.1	P	1987.63	P	1850	361.9	-1.34
250956_at	At5g03210	404.19	P	426.92	P	443.07	P	424.32	14.02	237.6	P	304.59	P	282.64	P	276.21	22.46	-1.34
262208_at	At1g74800	67.63	P	86.5	P	57.4	P	70.44	8.93	36.34	A	45.64	P	39	A	40.22	3.51	-1.34
266202_at	At2g02400	77.28	P	78.08	P	63.3	P	72.43	5.62	38.81	A	47.6	A	47.92	A	44.72	3.75	-1.34
259181_at	At3g01690	21.64	A	19.05	A	18.64	A	19.81	1.44	11.81	A	11.8	A	10.52	A	11.47	1.62	-1.35
254785_at	At4g12730	30.08	A	29.32	A	25.57	A	28.2	1.94	16.14	A	18.5	A	17.26	A	17.37	1.55	-1.35
250376_at	At5g11550	32.76	A	34.93	A	31.4	A	33.01	2.41	20.56	A	18.57	A	20.89	A	20.14	1.96	-1.35
249847_at	At5g23210	24.06	A	20.62	A	27.16	A	24.03	2.19	11.76	A	14.61	A	15.27	A	13.77	1.83	-1.35
259501_at	At1g15750	29.19	P	40.79	M	30.99	P	33.61	4.04	19.75	A	18.47	A	20.01	A	19.4	1.48	-1.35
265926_at	At2g18600	75.13	P	69.15	P	111.38	P	85.26	13.3	43.29	P	50.4	P	43.91	P	45.89	3.46	-1.35
260445_at	At1g68370	76.48	P	72.23	P	74.98	P	74.3	3.66	48.81	P	47.5	P	39.5	P	45.41	5.27	-1.35
257615_at	At3g26510	95.96	P	104.33	P	170.27	P	123.76	23.83	33.72	P	56.51	P	77.48	P	54.84	13.91	-1.35
255931_at	At1g12710	63.06	P	45.35	P	76.49	P	61.71	9.24	41.1	P	27.31	P	27.54	P	32.06	4.77	-1.35
255147_at	At4g08460	217.33	P	227.83	P	188.3	P	211.25	13.12	149.41	P	124.7	P	122.52	P	132.67	10.52	-1.35
249251_at	At5g42000	547.91	P	523.69	P	589.13	P	554.06	21.24	381.06	P	346.53	P	392.38	P	373.18	17.27	-1.35
250301_at	At5g11970	174.01	P	114.86	P	204.54	P	164.36	26.37	98.9	P	80.46	A	85.13	P	88.22	5.98	-1.35
259573_at	At1g20390	36.67	A	51.19	A	33.21	A	39.88	6.23	13.65	A	17.54	A	25.91	A	18.94	4.4	-1.36
251067_at	At5g01910	30.16	A	37.16	A	19.71	A	29.11	5.6	14.05	A	14.78	A	13.24	A	13.96	1.86	-1.36
263635_at	At2g11920	57.59	A	74.74	A	53.49	P	61.99	6.94	36.07	A	38.79	A	30.69	A	35.64	3.14	-1.36
245200_at	At1g67850	190.92	P	185.62	P	203.04	P	194.46	8.2	131.63	P	128.87	P	128.49	P	129.99	5.21	-1.36
249521_at	At5g38690	29.55	P	26.71	P	33.63	P	30.14	2.48	18.71	A	19.29	A	14.08	A	17.51	2.22	-1.36
260786_s_at	At1g06220	49.25	A	52.19	A	39.11	A	46.84	4.27	21.64	A	32.75	A	16.3	A	23.86	5.44	-1.37
260575_at	At2g47300	42.92	A	41.24	A	38.16	A	40.88	2.01	28.08	A	26.59	A	23.47	A	25.77	2.04	-1.37
253505_at	At4g31970	13.91	A	8.22	A	17.75	A	13.31	2.9	5.12	A	4.44	A	7.37	A	5.47	1.49	-1.37
249245_at	At5g42280	41.96	A	35.56	A	32.93	A	37.09	3.09	22.88	A	23.44	A	16.23	A	21.04	2.88	-1.37
265056_at	At1g51980	139.12	P	153.36	P	150.3	P	146.1	7.9	83.79	P	102.04	P	93.08	P	92.85	6.26	-1.37
259877_at	At1g76710	63.37	P	57.8	P	83.67	P	68.17	8.07	46.36	P	33.27	P	31.67	P	37.16	4.95	-1.37
259852_at	At1g72280	89.73	P	127.74	P	116.99	P	111.47	12.08	57.93	P	64.09	P	72.06	P	64.21	5.34	-1.37
253432_at	At4g32450	33.31	P	31.33	P	28.26	P	30.84	1.94	21.25	P	18.92	P	15.29	A	18.42	2.01	-1.37
252888_at	At4g39210	62.78	P	74.65	P	60.36	P	65.8	5.15	40.76	P	39.49	A	37.41	P	39.6	3.36	-1.37
262362_at	At1g72840	24.27	A	24.37	A	37.18	A	28.46	4.61	14.17	A	15.01	A	14.76	A	14.61	1.43	-1.38
252656_at	At3g44770	39.86	P	24.55	A	39.29	A	34.3	5.4	14.61	A	14.97	A	17.45	A	15.59	4.08	-1.38
246270_at	At4g36500	26.11	P	28.69	A	32.54	P	29.05	2.46	14.9	A	16.99	A	17.51	A	16.57	2.08	-1.38
263807_at	At2g04400	87.8	P	88.1	P	76.8	P	84.53	4.84	37.43	P	42.11	P	61.69	P	45.85	8.79	-1.38
262036_at	At1g35530	283.23	P	195.36	P	274.17	P	250.77	28.03	174.47	P	110.57	P	115.81	P	133.93	20.71	-1.38
257075_at	At3g19670	170.99	P	138.22	P	160.87	P	156.74	10.55	114.31	P	52.84	P	79.29	P	82.09	17.76	-1.38
266345_at	At2g01410	55.76	P	66.83	P	57.78	P	59.84	4.01	24.23	P	20.51	A	43.69	P	29.84	7.75	-1.38
250494_at	At5g09740	37.77	P	34.09	P	35.92	P	36.05	1.78	22.57	P	22.58	P	20.33	A	21.92	2.17	-1.38
264171_at	At1g02100	64.34	P	54.31	P	49.21	P	56.09	4.92	31.3	A	29.23	A	38.34	M	32.71	3.3	-1.38
250437_at	At5g10430	30.57	A	26.42	A	32.76	A	29.73	2.3	16.89	A	17.37	A	18.5	A	17.54	1.64	-1.39
255862_at	At2g30300	32.7	P	25.37	A	34.74	P	31.14	2.96	16.72	A	18.34	A	17.89	A	17.58	2.06	-1.39
265717_at	At2g03510	92.71	P	83.03	P	113	P	96.12	9.16	65.35	P	45.45	P	50.99	P	53.77	6.61	-1.39
265678_at	At2g31970	39.69	P	34.1	P	38.68	P	37.35	2.11	26.08	P	18.14	P	19.51	P	21.41	2.97	-1.39
263268_at	At2g16590	393.72	P	506.96	P	434.08	P	440.37	44.26	82.49	P	289.67	P	213.8	P	189.47	69.99	-1.39
250493_at	At5g09800	1237.97	P	1084.9	P	1493.56	P	1272.05	119.62	515.97	P	286.33	P	923.29	P	575.16	186.12	-1.39
245828_at	At1g57820	127.75	P	126.01	P	152.65	P	134.86	10.09	80.58	P	74.24	P	85.24	P	79.86	7.61	-1.39
264422_at	At1g43130	58.63	P	50.43	P	61.55	P	56.5	3.85	35.13	A	34.97	A	32.85	A	34.61	2.49	-1.39
252676_at	At3g44280	132.7	P	102.89	P	228.18	P	154.66	37.72	53.28	P	55.62	P	82.65	P	63.21	10.17	-1.4
251281_at	At3g61640	317.16	P	261.64	P	412.38	P	330.1	44.26	140.95	P	172.34	P	209.62	P	174.12	20.7	-1.4
247650_at	At5g59960	103.35	P	88.7	P	90.98	P	94.45	5.19	63.37	P	52.28	P	61.32	P	58.89	3.68	-1.4
263209_at	At1g10522	45.6	P	28.58	P	71.18	P	48.58	12.35	18.84	P	20.34	P	20.97	A	19.97	1.73	-1.4
249916_at	At5g22880	26.62	P	49.96	P	25.69	P	33.99	8.34	13.67	A	9.63	A	16.91	P	13.09	3.28	-1.4
254062_at	At4g25380	59.24	P	71.62	P	95.16	P	75.14	10.86	35.47	A	45.85	A	36.56	A	38.95	4.31	-1.4
254373_at	At4g21730	35.89	A	46.32	A	79.93	P	54.04	13.38	16.67	A	16.49	A	29.91	A	20.89	4.8	-1.41
245652_at	At4g13960	25.35	A	43.04	P	52.36	M	40.27	8.07	19.63	A	18.7	A	17.64	A	18.83	1.51	-1.41
259023_at	At3g07510	41.71	P	36.47	A	35	P	37.77	2.38	18.41	A	25.18	A	19.46	A	21.07	2.99	-1.41
264968_at	At1g67360	320.17	P	442.85	P	436.65	P	399.52	42.77	143.94	P	235.57	P	244.24	P	207.22	34.33	-1.41
260842_at	At1g29150	86.85	P	84.51	P	103.3	P	91.65	6.41	49.02	P	56.18	P	59.49	P	54.58	4.32	-1.41
259524_at	At1g12550	65.99	P	69.98	P	77.8	P	71.08	4.01	42.18	P	44.13	P	46.64	P	44	2.76	-1.41
257822_at	At3g25230	398.83	P	391.81	P	289.1	P	359.03	37.83	177.25	P	234.59	P	193.67	P	200.6	19.65	-1.41
250995_at	At5g02500	265.55	P	360.42	P	301.68	P	308.58	29.87	114.01	P	212.44	P	144.83	P	155.69	32.01	-1.41
250510_at	At5g09920	113.32	P	99.39	P	131.93	P	114.77	9.66	72.66	P	70.4	P	61.19	P	68.19	4.3	-1.41
245280_at	At4g16845	48.1	P	40.83	P	49.2	P	46.58	3.26	28.68	P	25.49	P	20.39	P	24.48	4.65	-1.41
263614_at	At2g25240	97.59	P	49.52	P	169.47	P	105.46	34.87	33.12	P	34.53	A	31.86	A	33.18	5.57	-1.41
261219_at	At1g19980	83.03	P	65.67	P	74.21	P	74.57	5.37	50.62	P	39.96	A	37.78	A	43.02	4.57	-1.41
256246_at	At3g66658	31.11	P	22.5	P	33.53	P	29.03	3.66	12.12	A	16.63	A	16.55	A	14.86	2.29	-1.41
247045_at	At5g66930	34.16	A	40.93	P	43.32	P	39.21	3.88	22.51	P	24.56	P	17.99	M	21.75	2.37	-1.42
245347_at	At4g14890	19.62	M	18.81	P	22.73	P	20.49	1.66	10.52	A	9.27	A	13.45	A	11.02	1.69	-1.42
264676_at	At1g09870	61.26	P	58.02	P	75.82	P	65.37	5.79	34.65	P	31.71	P	42.03	P	36.52	4.04	-1.42
264993_at	At1g67290	201.28	P	352.75	P	70.12	P	208.06	82.03	44.2	P	69.49	P	33.41	A	48.95	13.16	-1.42
250498_at	At5g09660	40.07	A	35.74	A	33.33	A	36.45	2.43	20.62	A	22.7	A	14.1	A	19.29	3.35	-1.43
257487_at	At1g71850	19.78	A	17.05	A	21.84	A	19.55	1.69	8.61	A	5.53	A	13.1	A	9.16	2.49	-1.43
254688_at	At4g13830	28.07	P	28.4	A	32.08	P	29.6	2.51	13.67	A	18.76	A	13.91	A	15.53	2.65	-1.43
266638_at	At2g35490	92.22	P	78.37	P	124.41	P	97.8	14.16	52.88	P	47.25	P	50.38	P	49.98	5.27	-1.43
252385_at	At3g47810	129.67	P	135.01	P	125.77	P	130.29	4.56	85.06	P	84.97	P	79.88	P	83.56	3.18	-1.43
245273_at	At4g14950	307.32	P	270.63	P	297	P	291.64	11.25	195.46	P	160.27	P	189.32	P	181.21	11.45	-1.43
267110_at	At2g14800	35.02	P	43.79	P	37.52	P	38.68	3.38	21.74	A	23.42	A	21.93	A	22.4	1.55	-1.43
251939_at	At3g53440	22.9	A	23.31	A	28.39	P	24.76	2.19	15.69	A	13.14	A	12.73	A	13.78	1.4	-1.44
261535_at	At1g01725	55.71	P	61.26	P	56.26	P	57.41	2.65	36.58	P	36.05	P	29.86	P	34.05	3.01	-1.44
260310_at	At1g70590	1123.48	P	1070.53	P	1189.44	P	1131.29	41.43	801.13	P	591.14	P	543.47	P	645.4	79.53	-1.44
256723_at	At2g34160	51.87	P	43.9	P	74.52	P	56.68	9.36	28.09	P	24.55	P	31.34	P	27.77	2.82	-1.44
253814_at	At4g28290	409.55	P	370.81	P	362.44	P	380.61	16.1	176.56	P	270.13	P	131.93	P	193.17	41.73	-1.44
252754_at	At3g43510	50.1	P	58.9	P	56.4	P	55.03	3.55	35.41	P	30.17	P	32.74	P	32.6	2.28	-1.44
245977_at	At5g13110	69.21	P	83.28	P	72.49	P	74.81	5.82	43.54	P	30.65	P	41.41	A	38.94	6.74	-1.44
256084_at	At1g20750	38.73	A	35.59	A	31.95	A	35.36	2.33	21.39	A	22.02	A	15.64	A	19.56	2.46	-1.45
252561_at	At3g45980	32.67	A	44.12	P	30.28	A	35.43	4.89	13.4	A	12.87	A	22.48	P	15.82	3.99	-1.45
261430_at	At1g18830	25.6	A	34.23	P	35.14	M	31.8	3.47	16.36	A	15.83	A	18.54	A	16.75	2.01	-1.45
251927_at	At3g53990	24.83	A	24.21	P	31.92	P	26.91	2.98	13.1	A	14.18	A	15.18	A	14.09	1.78	-1.45
251308_at	At3g61130	132.92	P	151.42	P	102.22	P	128.77	14.9	75.25	P	70.05	P	70.76	A	71.54	2.66	-1.45
250735_at	At5g06280	63.6	P	54.39	P	73.38	P	63.61	5.86	36.93	P	27.12	A	38.8	P	34.3	4.14	-1.45
248293_at	At5g53050	134.65	P	96.01	P	85.3	P	105.41	15.1	55.39	P	52.78	P	53.26	A	53.83	4.83	-1.45
249255_at	At5g41610	50.18	P	64.47	P	47.79	P	53.36	7.14	29.8	P	27.8	A	19.58	A	25.91	4.45	-1.45
262836_at	At1g14680	45.72	P	31.51	P	56.95	P	44.69	7.51	22.63	A	17.67	A	22.44	A	20.24	3.8	-1.45
250058_at	At5g17870	34.69	A	40.37	A	38.52	A	37.7	2.53	18.82	A	22.87	A	19.48	A	20.39	2.83	-1.46
264879_at	At1g61260	55.47	P	52.89	A	60.45	P	56.1	2.69	29.4	A	34.41	P	35.72	A	32.83	2.9	-1.46
264577_at	At1g05260	253.62	P	158.53	P	401.08	P	271.3	70.37	112.2	P	63.15	P	126.58	P	100.46	19.61	-1.46
251078_at	At5g01990	94.16	P	86.48	P	109.12	P	96.72	6.86	47.39	P	56.99	P	60.88	P	54.98	4.84	-1.46
255336_at	At4g04440	21.28	A	40.31	A	25.99	A	29.01	6.32	10.01	A	10.5	A	13.98	A	11.37	2.69	-1.47
247880_at	At5g57780	16.92	A	18.38	A	17.37	A	17.52	1.53	9.14	A	9.8	A	8.47	A	9.11	1.36	-1.47
259948_at	At1g71350	250.6	P	199.49	P	292.46	P	247.71	27.14	157.51	P	110.12	P	114.68	P	128.37	15.92	-1.47
258401_at	At3g15430	108.71	P	99.79	P	110.8	P	106.57	3.96	42.36	P	74.22	P	46.82	P	54.4	10.57	-1.47
255752_at	At1g32050	152.42	P	134.23	P	162.4	P	151.62	9.67	99.93	P	60.51	P	76.47	P	77.74	13.86	-1.47
252633_x_at	At3g44490	29.38	P	31.31	P	47.72	P	36.21	6.05	20.85	P	15.45	A	13.59	A	16.62	2.65	-1.47
265709_at	At2g03540	48.91	A	61.28	A	45.92	A	52.01	5.27	19.32	A	33.4	A	18.07	A	23.89	5.81	-1.48
253192_at	At4g35370	95.79	P	58.69	P	109.51	P	87.9	15.4	43	P	24.77	P	48.14	P	38.13	7.74	-1.48
266371_at	At2g41410	76.93	P	86.78	P	68.74	P	76.86	6.54	47.04	P	40.22	P	31.54	A	39.98	5.8	-1.48
262874_at	At1g65020	37.04	P	45.53	P	53.03	P	44.99	5.15	20.24	A	20.93	A	26.82	P	22.69	3.19	-1.48
251346_at	At3g60980	84.47	P	71.73	P	101.8	P	85.5	9.46	34.17	A	50.48	A	41.45	A	41.14	7.9	-1.48
246297_at	At3g51760	48.31	A	61.78	A	45.25	A	51.69	5.41	28.65	A	29.34	A	24.04	A	27.42	2.55	-1.49
266772_s_at	At2g03020	36.48	P	33.4	P	29.53	A	33.2	2.76	17.26	A	20.04	A	14.19	A	17.36	2.38	-1.49
262307_at	At1g71000	97.59	P	92.05	P	110.12	P	99.97	6.11	23.54	P	49.42	P	64.14	P	45.33	12.48	-1.49
253625_at	At4g30600	641.8	P	688.41	P	330.52	P	553.11	113.94	220.78	P	263.71	P	245.92	P	243.4	14.83	-1.49
253423_at	At4g32280	104.67	P	81.33	P	153.73	P	113.46	21.38	59.23	P	33.21	P	54.31	P	48.61	8.48	-1.49
249144_at	At5g43270	16.67	A	11.4	A	15.7	A	14.5	1.92	6.1	A	7.7	A	6.41	A	6.83	1.18	-1.5
263481_at	At2g04025	23.75	A	19.67	A	43.38	P	29	7.41	9.91	A	11.31	A	11.73	A	10.83	1.47	-1.5
247679_at	At5g59540	44.34	P	46.25	M	54.35	P	48.25	3.51	23.86	A	28.83	A	26.56	A	26.32	2.6	-1.5
256763_at	At3g16860	1326.93	P	943.65	P	1600.28	P	1293.06	189.04	611.84	P	188.06	P	745.18	P	514.5	168.24	-1.5
245333_at	At4g14615	427.42	P	436.96	P	327.28	P	396.02	37.69	229.48	P	216.78	P	145.15	P	196.39	32.31	-1.5
266404_at	At2g38590	22.82	A	24.58	A	19.87	A	22.5	2.07	11.86	A	12.03	A	9.47	A	11.22	1.79	-1.51
265602_at	At2g14380	47.84	A	44.06	A	36.66	A	42.56	3.88	24.76	A	21.62	A	12.86	A	19.49	4.62	-1.51
254586_at	At4g19510	37.87	P	31.82	A	27.73	A	32.29	3.18	18.09	A	17.5	A	15.02	A	16.74	1.91	-1.51
265811_at	At2g18080	381.36	P	414.1	P	270.88	P	355.92	44.67	168.58	P	195.93	P	188.57	P	183.9	10.15	-1.51
261953_at	At1g64440	82.71	P	102.78	P	87.53	P	90.95	6.75	57.74	P	41.43	P	46.53	P	48.67	5.34	-1.51
261178_at	At1g04760	105.76	P	102.41	P	114.9	P	107.63	5.18	43.77	P	60.05	P	68.12	P	57.22	7.86	-1.51
249380_at	At5g40370	759.23	P	712.51	P	742.36	P	739.56	23.04	404.51	P	440.14	P	471.86	P	437.67	27.42	-1.51
249928_at	At5g22250	67.49	P	33.26	P	117.51	P	72.77	24.44	20.99	A	20.4	A	22.14	A	21.39	2.1	-1.51
257895_at	At3g16950	26.26	A	24.29	A	24.81	A	25.17	1.78	14.11	A	12.85	A	8.79	A	12.27	2.3	-1.52
247681_at	At5g59640	39.39	A	57.23	A	24.67	A	40.48	10.07	11.28	A	14.45	A	17.74	A	14.57	3.13	-1.52
247274_at	At5g64360	46.76	A	51.41	A	35.93	A	44.71	4.9	24.25	A	22.05	A	22.49	A	23.05	2.23	-1.52
256946_at	At3g19040	31.5	M	30.39	P	30.58	M	30.82	1.71	15.5	A	14.57	A	19.46	A	16.23	2.21	-1.52
254084_at	At4g24940	27.98	P	26.02	A	34.92	P	29.61	3.14	15.86	A	14.88	A	13.85	A	14.96	1.84	-1.52
246863_at	At5g25940	63.26	P	75.02	P	67.5	P	68.49	4.79	37.41	P	38.53	P	39.21	P	38.53	2.32	-1.52
246744_at	At5g27760	974.8	P	956.43	P	1140.5	P	1023.88	59.89	620.91	P	605.55	P	565.53	P	601.08	21.95	-1.52
255289_at	At4g04690	46.81	P	34.25	P	55.15	P	45.31	6.2	21.68	P	20.94	A	23.66	P	22.15	2.22	-1.52
248550_at	At5g50210	47.34	P	53.15	P	67.64	P	56.06	6.25	30.03	P	31.04	P	22.27	A	28	3.41	-1.52
260938_at	At1g45170	56.55	P	37.13	P	88.86	P	60.86	15.13	19.6	P	15.13	A	30.8	M	21.56	5.32	-1.52
254113_at	At4g24900	58.12	P	44.1	P	52.22	P	51.77	4.32	30.43	A	27.2	A	27.95	A	28.62	1.61	-1.52
265301_s_at	At2g13960	63.84	P	64.84	P	49.38	P	59.43	5.47	33.04	P	32.64	P	30.76	P	31.86	2.2	-1.53
264697_at	At1g70210	52.58	P	44.67	P	75.75	P	57.63	9.47	27.17	P	25.54	P	27.17	P	26.84	2.31	-1.53
252939_at	At4g39230	1643.8	P	1137.28	P	1790.98	P	1525.31	196.47	767.98	P	390.17	P	875.09	P	676.92	147.44	-1.53
265093_at	At1g03905	55.55	P	48.26	P	91.96	P	65.26	13.68	25.93	A	23.4	A	31.87	A	27.03	3.2	-1.53
265116_at	At1g62480	54.98	M	75.39	P	57.73	P	62.52	7.21	34.83	A	26.79	A	28.94	A	29.59	4.84	-1.54
261896_at	At1g80670	224.24	P	225.46	P	428.16	P	292.59	68	113.05	P	115.56	P	122.49	P	116.67	6.2	-1.54
261285_at	At1g35720	87.08	P	115.58	P	56.4	P	86.44	17.4	25.06	P	46.08	P	30.73	P	34.09	7.34	-1.54
252885_at	At4g39260	186.58	P	185.41	P	226.23	P	199.91	14.71	110.84	P	61.76	P	117.45	P	97.04	17.64	-1.54
252906_at	At4g39640	271.2	P	167.25	P	372.07	P	270.09	59.21	101.3	P	94.92	P	131.81	P	109.36	11.95	-1.54
251813_at	At3g55000	47.75	P	37.83	P	52.2	P	45.89	4.48	21.95	P	24.66	P	23.78	P	23.63	2.32	-1.54
265697_at	At2g32170	74.13	P	65.46	P	69.88	P	70.12	3.2	43.26	P	37.18	P	32.71	A	37.87	4.23	-1.54
258315_at	At3g16175	41.16	P	39.55	P	45.05	P	42.14	2.22	23.57	M	24.82	P	21.44	P	23.14	2.12	-1.54
263313_at	At2g10450	22.39	A	35.81	A	18.99	A	25.7	5.51	9.3	A	5.2	A	12.91	A	8.66	3.22	-1.55
258830_at	At3g07090	2337.17	P	1725.44	P	1925.33	P	2001.2	180.72	907.14	P	1064.5	P	1180.83	P	1052.4	88.81	-1.55
257637_at	At3g25810	70.34	P	62.66	P	88.42	P	73.74	8.29	40.67	P	32.49	P	39.44	P	37.32	3.33	-1.55
246597_at	At5g14760	154.13	P	128.55	P	130.64	P	137.87	8.64	74.39	P	69.55	P	84.06	P	76.33	5.43	-1.55
261700_at	At1g32690	125.67	P	148.71	P	91.2	P	121.98	16.95	71.47	P	52.6	P	29.22	A	51.34	12.39	-1.55
258731_at	At3g11880	127.13	P	146.97	P	100.58	P	124.97	14.28	55.42	P	75.82	A	50.33	P	60.07	8.57	-1.55
263065_at	At2g18170	42.06	P	42.24	P	51.73	P	44.71	3.97	18.43	A	27.7	A	17.13	A	20.39	4.47	-1.55
265634_at	At2g25530	128.2	P	169.07	P	75.27	P	124.19	27.8	44.71	P	61.92	P	35.2	P	47.08	8.69	-1.56
256044_at	At1g07160	117.11	P	74.09	P	190.31	P	127	34.09	39.62	P	29.54	P	54.79	P	39.43	13.31	-1.56
248800_at	At5g47320	38.11	P	35.53	P	54	P	42.43	6.08	24.79	A	14.71	A	16.91	A	18.84	3.25	-1.56
260253_at	At1g74190	25.7	A	28.52	A	31.04	A	28.27	1.92	10.27	A	15.17	A	13.81	A	13.24	2.62	-1.57
266097_at	At2g37970	1471.13	P	1340.42	P	1396.97	P	1403.44	49.89	664.39	P	833.88	P	800.08	P	762.59	74.15	-1.57
245757_at	At1g35140	72.02	P	61.42	P	67.18	P	66.97	3.24	38.26	P	38.12	P	22.89	P	33.2	5.37	-1.57
266919_at	At2g45780	143.38	P	103.95	P	227.77	P	158.37	36.6	41.14	A	37.26	M	85.74	P	54.25	16.26	-1.57
265633_at	At2g25490	146.02	P	158.23	P	147.45	P	150.78	5.54	75.56	P	94.46	P	70.45	P	80.18	8.49	-1.58
265071_at	At1g55520	238.38	P	237.47	P	200.34	P	226.03	14.58	113.98	P	132.19	P	96.98	P	113.42	15.76	-1.58
253649_at	At4g29790	149.85	P	96.81	P	151.9	P	133.38	18	76.48	P	38.93	P	59.49	P	58.08	11.14	-1.58
248261_at	At5g53280	48.56	P	50.36	P	51.25	P	50.23	2.35	27.24	P	20.51	A	29.05	P	25.13	3.71	-1.58
249274_at	At5g41860	46.53	P	58.67	P	45.65	P	50.38	4.87	29.31	A	24.22	A	22.03	A	25.06	2.85	-1.58
259089_at	At3g04960	22.28	A	32.08	A	23.91	A	25.97	3.39	13.33	A	9.92	A	9.19	A	11.1	2.39	-1.59
257376_at	At2g32350	39.98	A	41	A	45.36	A	42.31	2.03	22.1	A	20.3	A	25.75	A	22.63	2.02	-1.59
260695_at	At1g32490	95.21	P	62.81	P	96.12	P	84.66	11.01	45.69	P	34.47	P	40.4	P	40.09	3.99	-1.59
246395_at	At1g58170	53.13	P	44.4	P	54.26	P	50.52	3.79	25.61	P	28.29	P	13.35	A	22.14	5.37	-1.59
264283_at	At1g61850	142.47	P	205.68	P	100.47	P	148.97	31.68	59.24	P	64.34	P	46.71	P	56.02	10.99	-1.6
253261_at	At4g34430	88.5	P	99.76	P	75.35	P	87.52	7.95	40.39	P	48.44	P	31.62	P	39.69	7.76	-1.6
264904_s_at	At2g17420	83.84	P	123.28	P	43.29	P	83.37	23.58	20.21	A	28.2	P	32.68	M	26.68	4.72	-1.6
265902_at	At2g25590	37.05	P	44.66	P	30.54	P	37.44	4.64	19.64	M	16.76	A	17.08	A	17.72	1.82	-1.6
259163_at	At3g01490	50.08	A	54.31	A	29.69	A	44.65	7.84	15.69	A	21.09	A	13.08	A	16.91	4.46	-1.61
255237_at	At4g05550	46.84	P	43.96	P	23.4	A	37.98	7.52	14.79	A	17.42	P	12.57	M	14.58	2.84	-1.61
250281_at	At5g13240	94.87	P	91.18	P	102.5	P	96.28	4.88	60.81	P	40.99	P	28.81	A	43.49	9.55	-1.61
246996_at	At5g67420	93.73	P	101.66	P	118.97	P	103.97	9.03	54	A	54.03	A	52.69	P	53.51	3.67	-1.61
264567_s_at	At1g05250	42.31	P	36.87	P	58.24	P	45.36	6.98	19.35	A	21.1	A	16.97	A	19.08	3.41	-1.61
251344_at	At3g60920	57.81	P	51.1	P	34.92	P	47.92	6.99	20	A	20.88	A	21.64	A	20.87	3.23	-1.61
262430_s_at	At1g47550	184.35	P	153.23	P	188.02	P	175.63	11.1	89.83	P	101.63	P	89.98	P	93.18	6.01	-1.62
259190_at	At3g01780	62.74	P	83.71	P	68.24	P	71.28	6.99	33.2	P	37.55	P	35.37	P	35.41	3	-1.62
254576_at	At4g19350	59.05	P	60.59	P	70.23	P	62.81	4.62	30.64	A	32.52	A	30.63	A	31.27	3.5	-1.62
249428_at	At5g39870	60.76	P	120.64	P	93.16	P	91.35	18.01	42.94	A	38.95	A	24.73	A	35.79	5.88	-1.62
260780_at	At1g14610	60.51	P	67.43	P	69.39	P	65.55	3.37	29.93	P	36.67	P	32.04	P	33.11	3.71	-1.63
256040_at	At1g07270	130.38	P	101.55	P	186.24	P	139.33	24.98	51.79	P	40.64	P	72.77	P	55.04	10.28	-1.63
264724_at	At1g22920	47.2	A	54.82	A	36.74	A	45.97	5.82	18.97	A	23.05	A	17.64	A	19.45	3.88	-1.64
251025_at	At5g02190	70.11	A	51.56	A	40.24	A	53.77	8.98	23.67	A	21.15	A	20.09	A	21.8	3.75	-1.64
245594_at	At4g14570	33.67	A	37.61	A	25.35	A	32.14	4.21	12.15	A	13.31	A	12.73	A	12.68	3.36	-1.64
264863_at	At1g24110	1167.39	P	1108.14	P	763.46	P	1013.54	129.04	542	P	475.94	P	328.14	P	446.51	66.98	-1.64
250065_at	At5g17910	62.57	P	64.39	P	52.35	P	59.47	4.67	27.68	P	30.71	P	26.17	P	28.07	4.16	-1.64
254638_at	At4g18740	30.38	P	29.26	P	40.64	P	33.44	3.76	18.46	A	12.73	A	14.04	A	15.17	2.21	-1.64
266123_at	At2g45180	42.61	A	35.12	A	31.99	A	36.18	3.5	14.31	A	15.14	A	17.18	A	15.27	3.46	-1.65
267338_at	At2g39990	126.86	P	104.97	P	145.86	P	125.73	12.41	65.23	P	56.61	P	58.14	P	60.18	6.25	-1.65
245686_at	At5g22060	503.53	P	479.67	P	448.81	P	475.86	19.18	227.41	P	205.85	P	291.23	P	240.63	26.81	-1.65
256422_at	At1g33520	120.48	P	112.64	P	109	P	114.39	4.88	37.15	P	27.6	A	69.5	P	44.68	14.66	-1.65
264663_at	At1g09970	39.31	A	45.76	A	12.72	A	32.71	10.3	7.66	A	10.07	A	9.24	A	9.09	1.76	-1.66
262645_at	At1g62750	42.93	P	34.47	P	49.51	M	42.44	4.61	22.71	A	17.21	A	19.69	A	19.58	2.3	-1.66
247538_at	At5g61700	57.84	P	61.81	P	50.57	P	57.1	4.19	29.46	P	27.48	P	26.75	A	28.21	2.81	-1.66
262145_at	At1g52730	63.62	P	44.12	P	57.89	P	55.27	5.81	26.03	P	30.08	A	18.9	A	24.74	3.78	-1.66
248723_at	At5g47950	33.81	A	61.69	A	32.45	A	42.33	10.14	14.14	A	14.6	A	11.53	A	13.42	3.92	-1.67
262782_at	At1g13195	191.74	P	260.47	P	424.76	P	292.21	69.55	98.68	P	86.57	P	124.6	P	103.97	11.96	-1.67
262553_at	At1g31360	53.32	P	49.09	P	51.46	P	51.49	2.72	26.78	P	22.71	P	28.1	A	25.52	2.75	-1.67
256486_at	At1g31450	20.8	A	26.1	A	16.22	A	21.03	3.06	8.8	A	7.99	A	9.38	A	8.62	1.5	-1.68
261395_at	At1g79700	45.06	M	46.13	A	49.61	P	46.98	2.97	22.95	A	20.86	A	20.93	A	21.67	3.35	-1.68
257573_at	At2g33990	33.28	P	21.43	A	48.35	P	34.47	7.76	11.93	A	10.99	A	14.55	A	12.38	1.81	-1.68
263735_s_at	At1g60040	49	P	87.91	P	54.64	P	63.77	13.02	25.03	A	23.17	A	23.07	A	23.71	3.92	-1.68
262450_at	At1g11320	51.59	P	54.76	P	62.6	P	56.06	4.11	27.12	A	26.47	A	29.84	A	27.73	2.41	-1.68
258445_at	At3g22400	27.49	A	25.93	A	27.62	P	27.14	1.72	11.64	A	14.29	A	11.42	A	12.28	2.04	-1.69
249268_at	At5g41685	105.59	P	118.78	P	103.67	P	109.75	6.9	51.46	A	59.55	A	52.85	P	54.6	4.78	-1.69
245250_at	At4g17490	50.44	P	54.32	P	53.24	P	52.67	2.6	27.17	A	25.73	A	19.44	A	24.32	3.91	-1.69
260990_at	At1g12180	46.36	A	49.97	P	55.85	P	50.61	3.25	25.11	A	27.39	A	18.65	A	23.52	3.25	-1.7
256043_at	At1g07210	669.77	P	511.07	P	724.94	P	638.3	65.62	364.91	P	206.14	P	258.99	P	276	47.08	-1.7
265569_at	At2g05620	50.8	P	67.91	P	35.3	P	51.13	10.04	16.59	A	22.4	P	18.22	M	19.12	3.1	-1.7
257114_at	At3g20140	32.58	P	24.97	P	30.96	P	29.8	2.61	13.31	A	11.01	A	15.98	A	13.24	2.11	-1.7
263601_s_at	At2g16370	230.27	P	189.47	P	241.93	P	221.21	16.48	131.67	P	73.32	P	79.35	P	94.72	18.71	-1.71
260174_at	At1g71940	193.57	P	190.8	P	194.04	P	193.01	6.19	108.06	P	99.5	P	100.44	P	103.41	4.46	-1.71
258278_at	At3g26860	4172.23	P	4078.06	P	3457.71	P	3892.84	241.39	1846.47	P	1744.74	P	2206.84	P	1921.11	162.4	-1.71
258052_at	At3g16190	71.69	P	69.65	P	84.75	P	75.47	5.4	41.74	P	30.28	P	34.1	P	35.1	4.41	-1.71
257705_at	At3g12760	167.12	P	195.7	P	171.94	P	178.54	10.55	84.77	P	84.44	P	100.77	P	88.5	7.64	-1.71
266773_at	At2g29040	108.78	P	113.49	P	70.44	P	97.43	14.11	36.43	P	51.8	P	24.17	M	37.44	8.57	-1.71
265507_s_at	At2g15940	21.7	A	19.45	A	18.72	A	19.88	1.32	8.57	A	8.57	A	9.54	A	8.79	1.48	-1.72
256452_at	At1g75240	98.34	A	105.12	A	74.3	A	92.47	9.77	41.72	A	44.12	A	41.07	A	42.46	3.71	-1.73
249832_at	At5g23400	23.54	A	24.53	A	27.05	A	25.07	1.85	8.86	A	9.89	A	11.5	A	10.06	2.49	-1.73
260806_at	At1g78260	99.43	P	71.08	P	179.43	P	116.75	32.39	35.33	P	18.68	A	47.06	P	33.57	8.55	-1.73
264767_at	At1g61380	48.01	P	33.49	P	62.94	P	48.16	8.6	22.81	M	12.68	A	18.74	A	18.01	3.38	-1.73
256681_at	At3g52340	54.39	P	53.11	P	182.59	P	96.72	42.95	17.04	A	12.96	A	14.34	A	14.95	1.93	-1.73
266024_at	At2g05950	18.9	A	16.87	A	27.12	A	20.91	3.3	7.19	A	9.46	A	7.86	A	7.95	1.58	-1.74
259683_at	At1g63050	90.51	P	59.44	M	108.05	P	86.03	14.2	38.65	A	36.07	A	29.51	A	34.62	3.91	-1.74
250092_at	At5g17360	197.04	P	107.53	P	241.58	P	181.94	39.47	73.54	P	42.94	P	74.02	P	61.58	13.21	-1.74
257737_at	At3g27440	85.26	P	69.54	P	85.18	P	80.95	6	31.88	P	33.49	A	45.58	P	36.11	5.3	-1.74
248735_at	At5g48100	50.26	P	58.58	P	38.94	P	49.2	6.02	18.54	A	23.9	A	20.69	A	20.96	2.78	-1.74
265461_at	At2g46500	4296.81	P	4463.02	P	1935.76	P	3564.83	824.16	1349.7	P	1378.54	P	925.24	P	1219.05	161.23	-1.75
255928_at	At1g12640	2193.97	P	1425.37	P	2161.12	P	1934.78	247.31	1017.81	P	665.64	P	751.75	P	808.59	112.46	-1.75
247053_at	At5g66710	43.83	P	38.66	P	60.11	P	47.45	6.68	19.72	A	19.07	A	20.79	A	19.65	2.4	-1.75
246595_at	At5g14780	27.57	A	22.1	A	30.29	A	26.65	2.59	12.32	A	12.45	A	10.53	A	11.78	1.43	-1.76
254926_at	At4g11280	164.32	P	170.14	P	265.76	P	200.11	33.21	76.48	P	91.84	P	73.78	P	80.6	7.02	-1.76
252406_at	At3g47670	42.57	P	45.68	M	56.78	P	48.33	4.77	24.97	P	21.47	A	17.36	A	21.12	2.63	-1.77
248269_at	At5g53470	36.26	P	38.36	P	45.28	P	39.52	3.44	19.54	A	14.06	A	18.31	A	17.48	2.23	-1.77
264670_s_at	At1g09640	585.53	P	528.66	P	546.39	P	557.05	22.65	320.7	P	227.73	P	202.81	P	250.53	36.07	-1.78
262911_s_at	At1g59860	667.2	P	780.81	P	591.37	P	679.59	58.31	96.19	P	304.25	P	335.58	P	244.77	76.85	-1.78
254569_s_at	At4g19320	31.08	P	20.16	P	31.13	P	27.56	3.67	11.16	A	11.59	A	12.08	A	11.57	1.17	-1.78
253420_at	At4g32260	52.91	A	62.13	P	58.65	P	57.63	4.03	21.8	P	25.62	A	17.64	M	21.49	6.16	-1.79
257751_at	At3g18690	66.14	P	40.77	A	73.77	P	59.71	10.51	24.89	P	22.32	A	20.4	A	22.47	2.83	-1.8
254670_at	At4g18390	62.58	P	51.31	P	75.31	A	62.93	7.11	29.93	A	21.52	A	25.8	A	25.97	3.79	-1.8
250182_at	At5g14470	505.8	P	159.41	P	299.02	P	321.47	100.15	91.12	P	76	P	92.01	P	86.5	6.29	-1.8
264592_at	At2g17720	129.39	P	119.43	P	184.03	P	144.44	20.29	49.82	A	68.97	P	56.74	P	58.46	6.78	-1.8
257428_at	At1g78990	53.78	A	61.09	A	56.08	A	56.69	3.3	23.65	A	21.37	A	27.18	A	23.8	4.16	-1.81
252472_at	At3g46830	772.46	P	587.46	P	1190.28	P	850.42	177.73	307.94	P	155.92	P	368.33	P	276.58	63.92	-1.81
247655_at	At5g59820	255.25	P	322.85	P	496.5	P	358.23	72.78	108.32	P	152.72	P	120.05	P	127.1	15.31	-1.81
246426_at	At5g17430	80.19	P	65.46	P	100.87	P	82.34	10.25	25.54	A	21.44	A	44.16	M	30.11	7.44	-1.81
257057_at	At3g15310	49.22	A	67.18	A	20.65	A	45.66	13.88	13.27	A	10.16	A	9.65	A	10.92	4.03	-1.82
252534_at	At3g46130	30.98	A	35.69	A	35.14	A	33.82	2.42	15.43	A	16.26	A	14.01	A	15.08	1.64	-1.82
266436_at	At2g43160	37.23	P	51.17	A	30.8	A	39.73	6.43	10.07	A	15.12	A	17.33	A	13.93	3.28	-1.82
254436_at	At4g20940	30.53	A	21.82	A	53.16	P	35.09	9.48	8.3	A	7.77	A	11.39	A	8.99	3.43	-1.82
247043_at	At5g66880	50.97	A	37.97	A	70.07	P	52.8	9.66	20.95	A	19.77	A	15.07	A	18.5	3.52	-1.82
261482_at	At1g14530	318.25	P	258.6	P	246.18	P	274.54	22.89	111.83	P	134.37	P	95.64	A	114.3	18.59	-1.82
249002_at	At5g44520	50.96	P	54.01	P	48.87	P	51.38	2.78	24.78	A	23.95	A	14.69	A	20.8	4.28	-1.82
255594_at	At4g01660	197.79	P	223.89	P	154.52	P	191.94	20.99	72.2	P	97.58	P	65.9	P	78.47	11.05	-1.83
249351_at	At5g40440	113.09	P	111.39	P	127.85	P	117.16	6.21	53.91	A	57.39	P	58.93	A	56.37	3.1	-1.83
262054_s_at	At1g79920	171.54	P	190.95	P	166.85	P	176.69	8.49	59.63	P	87.56	P	86.87	P	77.66	10.22	-1.84
257867_at	At3g17780	127.67	P	124.45	P	187.79	P	146.66	20.77	61.77	P	46.69	P	67.21	P	58.3	6.54	-1.84
250351_at	At5g12030	863.89	P	1348.71	P	1047.94	P	1086.46	143.99	146.33	P	513.36	P	434.51	P	363.75	113.97	-1.84
251135_at	At5g01280	277.16	P	181.92	P	381.05	P	280.01	57.69	51.81	P	26.53	A	142.77	P	73.55	35.51	-1.85
252592_at	At3g45640	75.08	P	113.12	P	34.12	A	74.13	23.12	14.85	A	24.43	P	16.25	A	18.52	3.74	-1.86
247727_at	At5g59490	51.55	P	109.26	P	156.67	P	105.73	30.93	32.04	P	29.91	P	24.75	P	29.01	3.27	-1.86
245359_at	At4g14430	419.13	P	563.24	P	246.63	P	409.88	92.11	129.86	P	168.94	P	95.16	P	130.62	22.64	-1.86
259774_at	At1g29520	52.3	A	54.63	P	37.08	A	47.95	5.99	18.49	A	17.39	A	18.14	P	18.04	3.32	-1.87
258106_at	At3g23580	370.07	P	213.86	P	384.94	P	323.56	54.27	138.62	P	100.6	P	124.34	P	120.6	13.39	-1.87
245334_at	At4g15800	48.45	P	37.79	P	71.13	P	52.66	9.93	22.05	A	17.3	A	16.2	P	18.3	2.75	-1.87
266573_at	At2g23860	36.16	A	23.93	A	39.11	A	33.03	4.7	13.17	A	10.5	A	12.62	A	12.12	2.14	-1.88
249227_at	At5g42180	45.06	A	28.06	A	38.33	A	37.04	5.07	13.39	A	13.49	A	12.64	A	13.16	2.9	-1.88
253476_at	At4g32300	184.5	P	135.15	P	227.33	P	182.37	26.59	77.17	P	40.12	P	79.38	P	65.55	12.78	-1.88
248001_at	At5g55990	260.47	P	237.89	P	241.37	P	247.97	8.45	87.86	P	101.59	P	133.9	P	107.38	14.34	-1.88
254063_at	At4g25390	88.29	P	88.81	P	84.96	P	87.18	3.59	38.45	A	36.38	A	33.9	A	36.24	5.93	-1.88
264095_at	At1g79230	180.85	P	140.22	P	197.72	P	172.71	17.53	62.61	P	41.17	P	87.98	P	63.94	13.9	-1.89
255772_at	At1g18530	427.43	P	240.49	P	408.82	P	358.87	59.22	135.08	P	115.2	P	150.81	P	132.16	16.12	-1.89
259525_at	At1g12560	130.26	P	88.48	P	162.51	P	127.23	21.37	39.17	P	23.76	A	60.66	P	41.3	10.98	-1.89
251887_at	At3g54170	71.92	P	55.28	P	79.99	P	69.63	7.31	35.6	P	23.57	P	21	A	26.74	4.83	-1.89
255093_s_at	At4g08580	244.9	P	279	P	211.97	P	244.63	20.6	100.46	P	85.44	P	123.91	P	102.4	11.93	-1.9
257522_at	At3g08990	503.43	P	519.31	P	244.68	P	422.36	90.08	153.24	P	150.45	P	118.59	P	141.61	13.39	-1.9
257852_at	At3g12950	65.13	A	77.22	A	32.4	A	58.27	13.54	13.64	A	20.21	A	18.68	A	17.48	3.55	-1.91
246642_s_at	At5g34920	14.46	A	19.29	P	14.96	A	16.24	1.96	6.82	A	6.07	A	5.61	A	6.2	0.96	-1.91
267281_at	At2g19400	279.7	P	328.95	P	173.24	P	260.6	46.37	91.72	P	105.58	P	86.33	P	94.81	6.96	-1.91
264824_at	At1g03420	43.98	A	37.35	A	67.4	A	49.56	9.29	10.87	A	18.86	A	13.56	A	14.6	4.81	-1.92
252515_at	At3g46230	2694.1	P	2727.66	P	2421	P	2616.12	107.45	585.73	P	1195.78	P	1221.55	P	997.08	216.35	-1.92
265451_at	At2g46490	5487.81	P	4980.62	P	4574.21	P	4997.83	291.57	2320.31	P	2222.71	P	1887.09	P	2134.45	229.65	-1.93
258000_at	At3g28940	34.03	A	41.49	A	19.2	A	31.71	6.82	10.18	A	6.88	A	9.53	A	8.83	2.88	-1.95
266152_s_at	At2g12050	57.69	P	43.09	P	39.23	P	46.74	5.78	20.57	A	17.44	A	15.47	A	17.65	2.3	-1.96
256313_s_at	At1g35850	45.61	P	51.56	P	37.95	P	45.02	4.18	16.23	A	19.83	A	17.3	A	17.69	2.36	-1.96
257424_at	At1g78840	41.3	P	33.57	P	39.36	P	38.02	2.58	16.41	A	14.85	A	15.49	A	15.44	1.98	-1.96
260814_at	At1g43710	448.31	P	414.89	P	415.99	P	428.86	14.94	212.95	P	185.67	P	158.53	P	186.58	17.03	-1.97
259037_at	At3g09350	1245.38	P	1073.12	P	928.14	P	1082.3	93.3	195.64	P	349.65	P	545.97	P	362.97	102.56	-1.97
246218_at	At4g36800	61.1	P	52.35	P	46.72	P	54.03	4.73	21.6	P	23.44	P	22.42	P	22.46	1.79	-1.97
252166_at	At3g50500	55.76	P	53.48	P	58.13	P	55.61	2.52	27.12	P	20.25	A	22.28	A	23.21	2.77	-1.97
266645_at	At2g29880	30.74	P	32.26	P	43.87	P	35.4	4.49	12.18	A	10.57	A	15.32	A	12.72	2.23	-1.97
262105_at	At1g02810	94.12	P	59.41	P	124.08	P	92.6	18.62	32.25	P	20.94	P	35.14	P	29.42	4.79	-1.98
259897_at	At1g71380	2553	P	2148.94	P	2934.41	P	2549	238.37	840.55	P	1044.02	P	1001.96	P	953.41	162.71	-1.98
248936_at	At5g45710	242.66	P	236.87	P	164.42	P	214.06	26.57	76.47	P	74.44	P	56.48	P	68.36	20.01	-1.98
246259_at	At1g31830	88.42	P	87.41	P	88.68	P	88.26	3.33	38.73	A	38.39	P	36.95	A	38.05	3.62	-1.98
262282_at	At1g68610	11661.6	P	10528.3	P	13396.9	P	11860	881.78	5010.09	P	3596.64	P	4506.49	P	4308.28	906.7	-1.99
256353_at	At1g55000	46.15	P	58.28	P	37.1	P	47.24	6.4	14.6	A	21.2	A	12.71	A	16.29	3.16	-1.99
261620_s_at	At1g33140	252.72	P	224.16	P	283.8	P	253.4	17.61	106.58	P	96.27	P	118.97	P	107.21	7.21	-2.01
264419_s_at	At1g43310	62.08	P	55.35	P	66.84	P	61.53	3.94	21.25	A	20.45	P	27.3	A	22.22	4.74	-2.01
262458_at	At1g11280	61.33	P	64.2	P	58.42	P	61.49	3.02	23.38	A	21.71	A	28.13	A	23.78	3.88	-2.01
266435_s_at	At2g07130	52.58	M	37.69	A	44.52	P	44.99	4.42	19.81	A	15.89	A	15.14	A	17.36	1.98	-2.03
265028_at	At1g24530	342.48	P	259.74	P	400.85	P	336.03	41.17	145.68	P	76.25	P	128.35	P	115.14	22.76	-2.03
250794_at	At5g05270	51.94	A	62.86	A	39.77	A	51.34	7.49	14.24	A	19.46	A	16.64	A	16.6	3.72	-2.04
257053_at	At3g15210	174.6	P	158.02	P	244.12	P	192.35	26.58	71.03	P	58.89	P	78.57	P	69.43	7.48	-2.04
259776_s_at	At1g29550	76.62	P	84.67	P	55.36	P	72.41	9.25	27.42	P	24.7	A	27.6	P	26.56	3.01	-2.04
249650_at	At5g37055	239.55	P	277.22	P	88.74	P	201.84	57.91	48.74	P	61.69	P	42.07	P	50.55	6.84	-2.05
266520_at	At2g23980	55.8	P	43.37	P	51.71	P	50.53	3.96	21.74	A	19.57	A	10.41	A	17.22	4.12	-2.05
251791_at	At3g55500	101.42	P	130.62	P	71.17	P	101.12	17.48	38.58	A	31.56	A	30.9	A	33.81	4.09	-2.05
251874_at	At3g54240	1511.89	P	1448.06	P	619.43	P	1193.28	288.52	390	P	353.71	P	276.45	P	340.89	35.56	-2.06
252525_at	At3g46450	69.16	P	78.69	P	76.23	P	74.75	3.83	28.77	P	31.25	P	30.92	A	30.28	2.76	-2.09
251489_at	At3g59460	284.96	P	282.45	P	348.65	P	305.36	23.22	74.52	P	62.41	P	150.91	P	95.96	27.84	-2.1
256255_at	At3g11280	52.17	A	65.02	P	45.04	A	53.74	6.37	18.65	A	15.94	A	18.62	A	17.99	3.32	-2.12
262404_at	At1g34660	50.93	P	40.55	P	69.67	P	53.69	8.64	15.76	A	16.67	P	18.37	A	17.03	3.01	-2.12
257201_at	At3g23740	46.8	P	47.22	P	73.54	P	55.89	9.18	17.94	A	17.62	A	20.06	A	18.39	2.13	-2.12
265714_at	At2g03520	112.6	P	101.51	P	127.01	A	113.63	8.02	42.92	A	49.35	A	38.84	A	43.51	4.54	-2.14
267054_at	At2g38370	513.13	P	393.07	P	669.35	P	525.16	79.86	203.49	P	99.58	P	190.13	P	163.49	33.3	-2.14
245390_at	At4g17650	153.36	P	177.56	P	128.75	P	152.22	15.74	53.07	P	51.13	P	56.17	P	53.47	7.83	-2.14
253016_at	At4g37960	97.28	P	80.41	P	119.37	P	99.44	11.4	22.89	P	13.31	A	46.51	P	27.57	9.98	-2.15
247514_at	At5g61640	129.46	P	124.95	P	240.4	P	164.96	37.74	54.89	P	31.66	P	48.48	P	44.91	7.31	-2.17
249874_at	At5g23070	27.88	P	21.83	P	37.32	P	29.03	4.61	9.35	A	7.09	A	9.8	A	8.71	1.78	-2.19
246777_at	At5g27420	87.05	P	93.6	P	117.56	P	99.45	9.56	32.69	P	38.86	P	27.43	A	33.31	5.79	-2.2
255301_at	At4g04800	65.84	P	76.16	P	45.79	P	62.45	9.32	18.64	A	22.85	A	17.49	P	19.69	3.1	-2.21
257197_at	At3g23800	44.79	P	64.02	P	29.7	A	46.1	10.42	14.17	A	11.22	A	12.8	A	12.55	1.73	-2.22
251053_at	At5g01490	136.79	P	101.42	P	160.51	P	132.8	17.4	44.71	P	47.3	P	43.4	P	45.19	4.34	-2.22
264854_at	At2g17450	65.32	A	87.07	A	59.23	A	70.33	8.9	21.08	A	20.93	A	20.67	A	20.92	5.09	-2.23
249303_at	At5g41460	57.29	A	95.31	A	34.69	A	62.35	18.29	11.27	A	13.84	M	10.73	A	11.93	5.07	-2.25
259739_at	At1g64350	38	A	40.2	A	44.93	P	41.15	2.75	14.68	A	14.25	A	15.14	A	14.72	1.58	-2.29
264902_at	At1g23060	84.56	P	73.41	P	86.76	P	81.53	4.93	29.25	A	32.16	P	26.38	A	28.61	3.62	-2.29
255667_at	At4g00240	240.06	P	218.31	P	213.07	P	223.98	9.5	96.44	P	72.66	P	65.08	P	78.32	10.74	-2.3
252918_at	At4g38980	238.27	P	168.48	P	257.47	P	221.7	26.89	85.62	P	48.11	P	70.89	P	66.49	13.91	-2.3
252831_at	At4g39980	196.37	P	227.8	P	141.45	P	188.13	26.1	45.48	P	59.4	P	49.44	P	50.85	14.99	-2.3
248415_at	At5g51620	25.53	P	34.76	P	37.21	P	32.59	4.09	6.38	A	6.06	M	13.29	A	8.35	3.02	-2.31
267222_at	At2g43880	47.73	P	43.75	P	76.31	P	55.91	10.41	19.47	A	12.44	A	12.96	A	14.95	3.31	-2.32
248578_at	At5g49820	47.82	A	47.33	A	33.89	A	42.94	4.99	11.27	A	12.02	A	9.56	A	10.98	3.98	-2.33
264355_at	At1g03210	145.29	P	216.81	P	46.14	P	136.04	49.78	22.53	P	23.94	P	22.94	M	23.04	2.35	-2.33
266637_at	At2g35600	139.49	P	106.54	P	178.78	P	141.59	20.94	44.77	A	25.49	A	52.11	P	40.53	8.28	-2.34
245472_at	At4g16040	134.17	P	115.12	P	54.69	P	101.28	24.05	26.36	P	30.76	P	16.02	A	24.31	4.97	-2.36
255087_at	At4g09330	48.92	P	48.81	P	60.61	P	52.81	4.21	20.17	A	16.81	P	10.22	A	15.97	3.23	-2.4
252552_at	At3g45900	47.23	P	48.47	P	36.12	P	44.06	4.36	13.57	A	14.38	A	13.74	A	13.97	1.95	-2.4
247452_at	At5g62430	139.28	P	114.09	P	162.95	P	139.04	14.24	51.2	P	41.86	A	43.87	A	45.5	3.89	-2.44
265573_at	At2g28200	46.66	A	46.45	A	30.12	A	41.09	5.72	10.69	A	10.81	A	10.21	A	10.56	2.98	-2.45
247683_at	At5g59660	75.5	A	69.2	M	79.45	P	74.32	3.74	29.33	A	21	A	12.87	A	20.9	5.54	-2.45
247885_at	At5g57830	253.94	P	478.34	P	106.23	P	279.49	108.73	39.49	P	43.64	P	22.54	P	32.87	21.43	-2.46
259868_at	At1g76760	103.97	P	113.3	P	70.58	P	96.06	13.48	25.09	A	26.95	P	32.61	P	28.2	3.55	-2.47
257366_s_at	At2g03040	37.36	P	39.68	P	42.29	P	39.72	2.21	10.49	A	12.41	A	14.55	A	12.37	2.05	-2.47
251918_at	At3g54040	1359.37	P	1453.74	P	1085.37	P	1299.66	119.69	336.25	P	368.47	P	458.34	P	379.59	73.5	-2.48
245843_at	At1g26180	80.47	P	86.21	P	76.83	P	80.77	4.45	27.56	P	26.45	P	25.69	P	26.83	3.01	-2.48
264963_at	At1g60600	124.49	P	111.4	P	73.59	P	103.07	15.51	33.87	P	27.62	P	21.02	P	27.03	5.84	-2.51
252614_at	At3g45220	70.44	P	59.75	P	77.51	P	69.35	5.62	21.32	A	18.82	A	21.4	A	20.58	3.58	-2.52
246944_at	At5g25450	386.59	P	370.36	P	388.24	P	383.05	10.23	78.01	P	155.82	P	100.34	P	111.24	23.93	-2.53
245309_at	At4g15140	219.55	P	149.53	P	344.89	P	238	57.06	56.77	P	30.34	A	68.26	P	51.38	11.98	-2.56
266748_at	At2g47070	50.55	A	45.35	A	61.3	A	52.16	4.97	14.19	A	11.6	A	13.9	A	13.18	3.84	-2.57
259145_at	At3g10170	172.51	P	137.96	P	177.53	P	162.23	13	48.32	P	30.52	P	46.31	P	40.43	12.1	-2.62
245739_at	At1g44110	160.43	P	141.9	P	223.86	P	175.5	24.95	51.94	P	35.41	P	55.49	P	47.95	6.58	-2.62
259184_at	At3g01520	335.65	P	371.67	P	327.86	P	345.42	16.91	76.07	P	83.03	P	134.36	P	97.2	19.83	-2.63
259925_at	At1g75040	151.39	P	92.23	P	269.48	P	171.15	51.99	26.8	P	18.5	A	45.06	P	30	8.09	-2.63
254572_at	At4g19380	37.6	P	30.47	P	54.62	P	40.85	7.26	9.57	A	10	A	10.26	A	10.02	1.84	-2.64
254762_at	At4g13230	61.2	A	80.19	A	68.91	A	69.95	6.31	21.98	A	20.97	A	17.88	A	20.33	2.81	-2.65
255159_at	At4g07810	58.91	P	71.21	P	34.93	P	55.14	10.89	12.99	A	12.28	A	13.65	A	12.96	2.31	-2.67
254481_at	At4g20480	59.81	P	67.18	P	59.07	P	62.09	3.23	17.99	A	20.14	A	15.52	A	17.96	2.94	-2.68
267220_at	At2g02500	53.25	P	47.75	A	66.11	P	55.73	5.58	18.73	A	14.39	A	11.61	A	14.62	2.96	-2.71
264611_at	At1g04680	55.72	P	54.73	P	74.59	P	61.63	6.75	14.69	A	19.99	A	17.12	A	17.19	2.26	-2.71
245761_at	At1g66890	66.96	A	54.23	A	49.53	A	57.21	5.56	15.48	A	15.22	A	9.09	A	13.14	4.35	-2.72
256741_at	At3g29375	59.12	P	52.02	P	60.81	P	57.27	3.45	16.47	A	18.03	A	14.15	A	15.93	2.65	-2.76
252513_at	At3g46220	491.03	P	235.48	P	366.67	P	364.56	73.34	104.18	P	80.9	P	66.59	P	84.13	11.31	-2.77
251955_at	At3g53680	150.73	P	148.8	P	121.66	P	140.23	10.14	37.4	M	39.22	P	39.72	P	38.82	6.05	-2.78
257299_at	At3g28050	292.3	P	151.54	P	500.58	P	314.97	101.4	53.7	P	35.69	P	64.56	P	50.6	9.34	-2.82
251341_at	At3g60770	298.39	P	316.55	P	417.59	P	344.27	37.65	112.37	P	89.74	P	79.94	P	93.95	10.35	-2.83
246588_at	At5g14840	25.66	A	35.52	A	22.55	A	27.91	4.12	3.82	A	6.95	A	7.69	A	6.15	1.66	-2.86
264410_s_at	At1g43230	46.82	P	45.24	P	53.32	A	48.48	2.7	10.16	A	13.71	A	15.17	A	12.92	2.24	-2.86
255503_at	At4g02420	75.42	P	53.25	P	90.09	P	72.9	10.77	16.62	A	18.87	A	18.17	A	17.72	2.77	-2.87
251020_at	At5g02270	841.21	P	842.21	P	861.15	P	848.51	16.57	282.81	P	202.59	P	239.16	P	239.2	29.61	-2.94
248413_at	At5g51600	87.81	P	90.85	P	51.01	P	76.87	13.21	16.48	A	18	A	18.04	A	17.59	2.55	-2.95
266471_at	At2g31060	50.74	A	48.29	A	78.12	A	58.93	9.78	10.92	A	12.94	A	9.28	A	11.04	4.24	-2.96
266713_at	At2g46760	193.84	P	142.13	P	275.92	P	204.26	38.98	49.94	P	35.16	P	49.56	P	45	6.14	-2.97
250958_at	At5g03260	90.25	P	78.52	P	169.47	P	112.79	28.6	20.55	A	21.33	A	19.55	A	20.45	4.57	-2.97
258895_at	At3g05600	95.79	P	165.09	P	49.69	A	103.52	33.77	15.9	A	17.48	A	12.51	A	15.57	2.6	-2.99
254496_at	At4g20070	172.37	P	190.66	P	90.05	P	151.04	31.09	29.31	P	36.63	P	29.49	P	31.49	4.73	-3.01
265295_at	At2g14050	64.05	P	55.18	P	70.47	P	63.36	4.59	14.64	M	13.94	P	15.93	A	14.87	3.22	-3.06
250007_at	At5g18670	92.79	P	67.84	P	123.87	P	94.72	16.38	20.19	A	18.42	A	23.5	A	20.56	3.31	-3.07
262561_at	At1g34340	108.49	P	91.92	P	131.47	P	110.97	11.84	30.63	P	26.52	A	26.12	A	27.83	3.05	-3.09
262408_at	At1g34750	117.76	P	82.34	P	184.64	P	128.29	29.95	20.85	P	26.74	A	24.17	A	24.27	2.76	-3.17
252886_at	At4g39350	144.07	P	107.98	P	134.39	P	128.75	10.87	38.6	P	27.81	P	27.48	A	31.54	4.25	-3.18
264105_x_at	At2g13760	66.43	A	101.82	M	76.93	A	81.47	11.26	15.81	A	17.45	A	16.3	A	16.45	4.07	-3.22
251046_at	At5g02370	76.78	P	88.97	P	63.74	P	76.43	7.76	19.06	A	12.49	A	18.3	A	16.48	3.59	-3.24
252296_at	At3g48970	62.61	A	63.39	P	136.95	P	87.64	24.68	10.61	A	12.8	M	17.05	A	13.27	3.36	-3.26
265172_at	At1g23820	227.82	P	224.14	P	223.27	P	225.51	4.34	68.78	P	53.54	P	54.38	P	58.77	5.94	-3.28
259110_at	At3g05570	87.31	P	103.57	P	46.59	P	79.12	17.39	11.17	M	12.55	P	16.11	A	13.08	4.06	-3.29
246847_at	At5g26820	800.39	P	647.01	P	860.31	P	775.87	64.91	227.84	P	149.93	P	168.62	P	180.23	26.16	-3.32
261150_at	At1g19640	339.51	P	540.34	P	100.25	P	326.68	127.66	36.72	P	43.64	P	21.07	A	33.79	7.08	-3.35
247692_s_at	At5g59690	252.2	P	344.39	P	411.08	P	336.14	47.19	66.86	P	57.33	P	90.77	P	71.08	10.71	-3.36
253235_at	At4g34350	152.04	P	104.25	P	184.13	P	147.01	23.12	26.4	P	25.33	M	36.87	P	28.93	4.99	-3.44
258107_at	At3g23560	233.63	A	170.4	A	357.79	A	253.95	55.09	39.48	A	19.7	M	57.24	A	39.58	12.58	-3.49
264288_at	At1g62045	44.34	M	55.54	M	85.53	P	61.71	12.51	8.81	A	10.73	A	10.74	A	9.97	2.98	-3.5
246497_at	At5g16220	74.37	P	73.93	P	95.66	P	81.38	7.68	17.23	A	16.5	M	18.43	P	17.26	2.73	-3.54
259522_at	At1g12490	64.32	P	83.66	P	42.84	P	63.45	12.52	8.29	A	14.57	A	6.82	A	10.05	3.21	-3.55
253017_at	At4g37970	180.3	P	140.21	P	222.45	P	180.91	23.93	27.06	P	22.01	A	48.95	P	32.64	8.47	-3.59
247682_at	At5g59650	87.46	P	72.11	P	120.63	P	93.48	14.35	10.06	A	11.87	A	24.75	A	14.86	5.41	-3.61
247291_at	At5g64480	246.69	P	169.08	P	288.59	P	235.12	34.81	44.7	P	35.26	P	51.89	P	44.44	7	-3.69
255047_at	At4g09670	110.07	P	61.36	P	129.41	P	100.35	20.13	16.14	A	20.01	A	13.04	A	16.74	3.18	-3.7
256692_at	At3g32050	58.01	A	51.41	A	63.05	A	57.47	3.69	11.31	A	10.44	A	9.96	A	10.54	2.7	-3.76
246812_at	At5g27180	45.19	P	50.19	P	48.29	P	47.7	2.51	10.34	P	10.81	A	8.57	A	9.92	1.41	-3.82
248763_at	At5g47550	179.76	P	180.36	P	193.71	P	184.31	6.45	38.62	P	39.05	P	35.97	P	38.03	5.84	-3.84
265118_at	At1g62660	139.16	P	122.06	P	202.38	P	154.7	24.6	31.87	P	26.52	P	26.24	A	28.21	3.51	-3.85
254579_at	At4g19400	100.23	P	83.46	P	92.93	P	92.46	5.27	19.67	A	18.41	A	19.78	A	19.21	2.51	-3.87
255314_at	At4g04150	19.41	A	39.13	A	28.02	A	28.87	5.88	1.35	A	2.61	A	4.5	A	2.43	2.63	-3.89
259990_s_at	At1g68050	78.3	P	80.56	P	60.25	P	73.22	6.66	12.32	A	10.01	A	17.7	A	13.03	2.73	-4
254908_at	At4g11200	43.9	P	35.22	P	45.47	P	41.58	3.32	5.18	A	8.79	A	6.92	A	7.11	1.82	-4
248336_at	At5g52420	128.46	P	72.79	P	172.56	P	124.71	28.84	18.71	A	17.28	A	18.75	A	18.16	3.22	-4.01
255148_at	At4g08470	85.76	P	95.82	P	96.69	P	92.91	5.38	17.23	P	15.94	A	18.09	A	17	3.25	-4.08
248657_at	At5g48570	1417.5	P	1610.53	P	1208.77	P	1410.82	124.19	97.31	P	319.51	P	207.99	P	196.25	84.65	-4.1
265703_at	At2g03430	184.38	P	75.11	P	237.44	P	165.65	47.64	19.17	A	24.4	A	16.99	A	20.05	3.92	-4.13
255199_at	At4g07390	455.92	P	235.83	P	477.57	P	389.91	76.69	61.76	P	75.07	P	36.49	A	57.47	12.1	-4.16
265098_at	At1g04010	93.14	P	61.34	P	109.78	P	88.23	14.14	14.87	A	13.03	A	8.34	A	12.23	4.04	-4.23
245448_at	At4g16860	157.45	P	238.75	P	53.74	P	149.99	53.82	13.9	A	11.29	A	15.75	A	13.43	2.03	-4.48
265113_at	At1g62460	88.31	M	89.67	P	153.43	A	110.47	21.57	13.73	A	10.27	A	12.34	A	11.94	5.68	-4.59
266294_at	At2g29500	1918.26	P	2233.96	P	1519.06	P	1894.29	211.23	97.88	P	359.5	P	246.51	P	230.36	83.22	-4.93
249185_at	At5g43030	133.2	P	86.81	P	87.47	P	102.55	15.28	14.83	A	11.94	A	16.18	A	14.33	2.33	-4.96
265576_at	At2g20190	154.53	P	115.94	P	249.97	P	173.6	39.73	16.24	A	15.34	A	23.35	A	18.08	3.83	-5.51
251763_at	At3g55730	299.37	P	183.59	P	263.31	P	249.44	33.81	34.73	P	31.32	P	30.65	A	32.21	4.45	-5.6
265829_at	At2g14490	210.26	P	185.27	P	143.03	P	179.33	19.9	19.22	P	23.75	A	12.55	A	18.25	7.36	-5.66
252684_at	At3g44400	66.23	P	53.89	P	41.39	P	53.83	7.34	3.87	A	3.75	A	7.15	A	4.82	2.2	-6.01
265575_at	At2g14260	800.36	P	1268.24	P	258.32	P	775.67	292.93	46.02	P	57.13	P	37.84	P	47.11	6.61	-6.14
259880_at	At1g76730	229.63	P	234.84	P	131.67	P	198.61	34.15	17.88	A	17.64	A	23.52	A	19.92	3.59	-6.55
256407_at	At1g66570	238.19	P	60.74	P	170.66	P	156.54	51.48	11.82	A	8.24	A	9.71	A	9.76	2.34	-6.94
249140_at	At5g43190	177.14	P	172.47	P	183.86	P	177.75	5.99	15.83	A	16.2	A	12.86	A	14.92	5.63	-7.32
254473_s_at	At4g20530	131.01	P	157.47	P	109.57	P	132.76	14.37	11.54	A	9.2	A	8.57	A	10.03	3.96	-7.7
262206_at	At2g01090	104.86	P	143.03	P	63.39	P	103.82	23.2	8.31	A	5.89	A	8.81	A	7.59	1.68	-7.89
246486_at	At5g15910	253.71	P	203.4	P	353.24	P	270.14	44.37	19.98	P	14.7	P	30.51	P	21.42	5.36	-7.9
252651_at	At3g44700	126.14	P	148.55	P	166.48	P	146.78	12.8	10.73	A	13.29	P	11.35	A	11.88	2.89	-8.52
256368_at	At1g66800	236.93	P	127.85	P	371.13	P	245.39	70.15	14.55	A	11.09	A	16.94	M	14.15	2.73	-8.73
249265_at	At5g41700	556.33	P	541.07	P	278.35	P	458.36	90.82	34.19	P	37.55	P	17.95	A	28.78	9.46	-8.86
252821_at	At4g39860	512.5	P	466.9	P	447.05	P	476.12	23.44	40.02	P	32.55	P	49.75	P	40.88	6.01	-9.22
249598_at	At5g37970	196.95	P	124.81	P	242.54	P	188.19	34.08	11.31	A	10.94	A	11.68	A	11.32	3.73	-9.49
263828_at	At2g40250	270.99	P	250.44	P	343.48	P	288.27	28.71	23.12	A	23.98	A	20.41	A	22.37	3.68	-9.55
267097_at	At2g41440	174.76	P	156.96	P	195.26	P	175.63	11.77	12.97	A	11.53	A	12.85	A	12.44	3.13	-9.78
250143_at	At5g14670	407.94	P	449.88	P	536.99	P	463.66	40.64	25.86	A	27.21	P	40.47	P	30.54	6.7	-10.74
264896_at	At1g23210	858.81	P	637.98	P	1080.93	P	860.97	127.19	51.27	P	36.75	A	73.34	A	52.68	11.71	-10.75
247539_at	At5g61710	486.49	P	706.14	P	200.42	P	464.45	147.07	17.25	A	18.2	A	15.41	A	16.98	4.08	-12.3
246969_at	At5g24880	828.81	P	816.73	P	551.2	P	733.49	93.74	26.59	P	29.5	P	21.59	P	25.84	18.88	-12.37
262421_at	At1g50290	188.31	P	258	P	108.03	P	184.77	43.72	7.33	A	7.97	A	6	A	7.11	3.13	-12.44
261210_at	At1g12840	2269.63	P	1453.23	P	1984.57	P	1907.63	236.54	138.61	P	95.46	P	103.99	P	112.35	13.45	-12.71
248522_at	At5g50565	340.66	P	346.52	P	332.82	P	340.27	5.33	12.2	A	9.35	A	20.96	P	13.77	5.13	-15.31
254753_at	At4g13190	538.68	P	369.18	P	320.85	P	410.24	66.31	15.31	A	14.09	A	18.54	A	16.52	3.85	-15.86
245579_at	At4g14810	874.41	P	1310.31	P	369.56	P	851.49	273.12	18.39	A	22.41	A	19.04	A	20.06	4.04	-19.17
252663_at	At3g44070	1225.89	P	1090.3	P	467.58	P	926.52	236.35	22.22	P	18.32	A	22.71	A	20.94	5.16	-23.4
263566_at	At2g15340	512.55	P	435.55	P	868.67	P	605.78	133.24	13.48	A	11.66	A	12.15	A	12.41	4.85	-24.96
255003_at	At4g09950	433.39	P	531.75	P	260.98	P	408.99	79.57	9.53	A	4.98	A	10.29	A	7.87	3.76	-25.77
246174_s_at	At5g28380	385.9	P	409.13	P	472.53	P	422.03	27.64	8.61	A	6.22	A	5.38	A	6.56	1.66	-44.55
265491_s_at	At2g15650	2598.98	P	2068.36	P	1884.33	P	2181.71	216.34	11.66	P	6.35	A	14.5	A	10.46	3.46	-130.07
259189_at	At3g01700	10016.2	P	9447.54	P	5604.43	P	8354.89	1408.16	34.74	A	40.42	A	32.53	A	35.63	10.24	-141.27
264051_at	At2g22340	2881.19	P	3495.58	P	1744.29	P	2707.41	515.52	9.32	A	13.07	P	12.39	P	11.56	2.79	-141.79
250174_at	At5g14380	13313.3	P	13677.1	P	9597.27	P	12218	1341.1	31.06	A	29.1	A	15.13	A	24	8.2	-311.33
264772_at	At1g22930	106.43	P	111.81	P	106.8	P	108.08	3.93	228.79	P	159.66	P	153.82	P	180.97	24.27	1.3
262573_at	At1g15390	229.36	P	174.85	P	287.19	P	231.13	32.54	533.63	P	302.28	P	458.33	P	431.49	67.62	1.3
261947_at	At1g64470	35.37	P	26.9	A	34.49	P	32.88	3.65	88.58	P	42.38	P	66.82	P	65.89	13.34	1.3
260958_at	At1g06060	164.83	P	160.17	P	167.32	P	164.69	8.04	421	P	242.18	P	262.19	P	308.37	56.59	1.3
259905_s_at	At1g74140	20.27	A	25.59	A	19.25	A	21.78	2.72	36.65	P	35.45	P	32.25	P	35.13	2.16	1.3
259315_at	At3g01200	505.06	P	428.63	P	418.61	P	453.06	29.23	879.49	P	637.53	P	668.22	P	728.43	75.85	1.3
257824_at	At3g25290	293.29	P	344.07	P	309.92	P	315.67	19.33	529.53	P	462.75	P	434.62	P	474.63	30.66	1.3
256183_at	At1g51660	23.18	A	21.91	A	21.35	A	22.12	1.59	39.12	P	37.92	P	28.97	P	35.4	3.52	1.3
254161_at	At4g24370	34.11	P	39.57	P	38.09	P	37.36	3.4	65.34	P	64.4	P	49.97	P	59.88	5.36	1.3
253231_at	At4g34450	164.34	P	163.77	P	145.7	P	157.46	7.74	292.54	P	214.44	P	233.69	P	246.92	23.78	1.3
251526_at	At3g58640	18.19	A	11.88	A	18.22	A	16.14	2.32	27.96	A	27.29	A	25.12	A	26.54	1.55	1.3
248951_at	At5g45550	84.97	P	73.87	P	116.94	P	91.38	13.78	142.18	P	144.89	P	178.16	P	154.69	12.52	1.3
247300_at	At5g63910	19.62	P	30.62	P	18.99	P	23.19	4.45	40.76	P	48.47	P	35.28	A	41.82	4.2	1.3
247190_at	At5g65420	48.28	P	29.06	P	61.49	P	46.26	9.54	110.78	P	99.06	P	63.51	P	91.11	14.25	1.3
246567_at	At5g14950	17.64	A	24.89	P	15.16	A	19.18	3.47	36.54	P	35.21	P	28.36	P	33.54	2.79	1.3
246020_at	At5g10710	38.27	P	42.65	M	49.53	P	43.86	4.03	87.75	P	58	P	75.14	P	73.68	8.75	1.3
245377_at	At4g17700	32.64	A	30.43	P	28.04	A	29.91	3.83	55.32	A	46	P	48.22	M	49.61	4.3	1.3
245055_at	At2g26470	71.38	P	51.32	P	82.32	P	67.51	15.13	171.35	P	99.51	P	137.5	P	135.47	21.41	1.3
265070_at	At1g55510	73.79	P	68.16	P	63.61	P	68.32	5.55	117.89	P	157.95	P	92.82	P	122.64	19.74	1.29
265010_at	At1g24510	24.74	A	19.64	A	21.99	A	22.02	2.2	41.79	P	38.03	P	29.32	A	36.82	4.3	1.29
262820_at	At1g11680	21.94	A	32.41	A	17.07	A	23.75	4.99	47.82	A	47.26	A	35.58	A	43.74	4.61	1.29
261257_at	At1g05910	131.7	P	142.03	P	105.67	P	125.93	12.02	293.45	P	216.53	P	170.67	P	226.87	35.89	1.29
260075_at	At1g73700	23.08	A	19.77	A	19.69	A	20.84	1.79	30.43	A	32.2	A	31.12	P	31.32	1.28	1.29
258660_at	At3g09850	250.02	P	324.46	P	173.29	P	249.27	44.89	607.64	P	408.96	P	393.1	P	469.86	68.75	1.29
256351_at	At1g54960	24.04	A	24.19	A	23.81	P	23.98	1.48	48.31	P	45.89	P	29.77	P	41.37	6.01	1.29
251467_at	At3g59470	127.49	P	106.15	P	137.05	P	123.34	10.12	244.4	P	159.96	P	211.96	P	205.16	24.68	1.29
251317_at	At3g61490	24.93	P	22.18	P	16.24	A	21.18	3.3	45.76	P	46.7	A	27.71	A	40.04	6.39	1.29
251153_at	At3g63000	47.3	P	48.21	P	46.79	P	47.36	2.91	73.33	P	77.94	P	63.68	P	71.96	5.33	1.29
250828_at	At5g05250	55.03	P	71.28	P	103	P	75.82	15.85	209.32	P	146.84	P	110.86	P	155.67	28.95	1.29
249688_at	At5g36160	11.69	A	12.39	A	14.62	A	13.01	1.64	20.55	P	23.37	A	25.47	A	22.75	2.91	1.29
249310_at	At5g41520	305.77	P	261.08	P	361.57	P	309.75	31	699.41	P	385.79	P	624.41	P	568.95	95.02	1.29
248983_at	At5g45130	460.69	P	368.5	P	313.32	P	386.47	46.56	682.45	P	676.07	P	528.96	P	629.03	52.36	1.29
248838_at	At5g46800	48.63	M	54.79	P	48.18	P	50.19	4.33	80.58	P	88	P	67.99	P	78.95	6.46	1.29
247666_at	At5g60140	25.45	P	36.26	P	34.71	P	32.24	3.91	72.19	P	44.26	P	55.64	P	57.44	8.1	1.29
265737_at	At2g01180	293.45	P	256.82	P	315.94	P	290.72	18.58	438.12	P	384.6	P	468.62	P	429.94	26.11	1.28
264529_at	At1g30820	360.66	P	330.89	P	358.47	P	352.49	15.79	808.62	P	430.48	P	669.89	P	635.76	110.45	1.28
263550_at	At2g17033	30.55	A	29.85	A	21.89	A	27.28	3.39	52.98	P	37.82	P	45.43	A	45.46	4.59	1.28
263468_at	At2g31930	16.29	A	18.78	M	12.89	A	15.8	2.35	27.1	A	28	A	23.57	A	26.24	2.11	1.28
262822_at	At1g11630	45.18	P	37.67	P	45.3	P	42.36	3.89	69.89	P	57.28	P	71.02	M	65.84	4.85	1.28
262463_at	At1g50310	32.83	P	34.95	P	32.58	P	33.72	2.6	50.63	P	50.34	P	49.5	P	50.22	2.58	1.28
261895_at	At1g80830	26.1	A	34.46	A	22.76	A	27.29	4.5	53.19	P	50.91	P	38.34	P	47.76	5.12	1.28
260870_at	At1g43890	242.68	P	292.02	P	247.02	P	258.59	20.23	363.51	P	383.18	P	389.77	P	376.97	12.47	1.28
260603_at	At1g55960	58.2	P	64.61	P	56.72	P	59.55	3.65	108.2	P	118.08	P	73.75	P	100.29	13.9	1.28
260056_at	At1g78140	149.71	P	180.85	P	93	P	141.6	26.37	272.02	P	314.15	P	196.38	P	260.89	34.91	1.28
259563_s_at	At1g20590	68.27	P	69.32	P	69.65	P	68.88	3.53	127.15	P	88.8	P	114.24	P	109.28	11.94	1.28
257921_at	At3g23270	52.15	P	77.59	P	40.31	P	56.65	11.48	94.53	P	99.97	P	97.78	P	97.95	4.08	1.28
257858_at	At3g12920	272.32	P	99.59	P	181.5	P	183.89	49.82	430.99	P	291.11	P	359.66	P	360.24	41.83	1.28
257789_at	At3g27020	358.19	P	391.12	P	233.24	P	326.65	49.68	700	P	541.11	P	475.63	P	572.42	67.47	1.28
254614_at	At4g19190	17.21	A	16.29	A	17.64	A	17.03	1.38	30.47	A	25.89	P	24.12	P	27.07	2.72	1.28
254428_at	At4g21160	747.05	P	426.86	P	608.14	P	595.47	91.76	1366.67	P	857.48	P	1007.55	P	1076.99	150.63	1.28
253145_at	At4g35560	238.61	P	192.47	P	197.45	P	210.88	16.76	489.2	P	282.29	P	355.46	P	375.64	60.49	1.28
252344_s_at	At3g48620	20.34	A	22.99	A	17.35	A	19.91	2.7	46.79	P	39.31	A	25.56	A	37.54	6.51	1.28
251675_at	At3g57300	71.73	P	80.74	P	52.14	P	68.21	9.22	122.43	P	107.49	P	99.57	P	109.9	7.07	1.28
251443_at	At3g59940	60.42	P	59.4	P	70.96	P	63.59	4.67	158.05	P	84.28	P	112.1	P	118.14	21.47	1.28
251229_at	At3g62740	13.71	A	14.4	A	15.01	A	14.31	1.21	22.55	A	23.52	A	19.78	A	22.01	1.61	1.28
249384_at	At5g39890	51.5	P	38.04	P	63.13	P	51.05	7.41	94.84	P	74.47	P	81.94	P	83.85	6.25	1.28
248196_at	At5g54150	422.12	P	364.58	P	361.91	P	383.36	20.31	715.27	P	483.18	P	632.96	P	610.55	67.52	1.28
247918_at	At5g57610	202.38	P	237.02	P	232.09	P	223.1	14.25	323.24	P	346.71	P	304.51	P	324.77	14.93	1.28
247186_at	At5g65470	904.35	P	814.64	P	779.39	P	836.81	40.88	1759.22	P	1012.12	P	1566.86	P	1445.62	223.1	1.28
246747_at	At5g27700	94.16	P	101.53	P	143.12	P	112.74	16	209.26	P	156.84	P	196.69	P	187.34	16.25	1.28
245043_at	At2g26430	637.04	P	574.6	P	570.01	P	597.37	25.02	1304.46	P	743.24	P	1062.78	P	1035.58	162.72	1.28
267646_at	At2g32830	21.41	A	23.76	A	20.61	A	21.78	1.82	43.77	P	32.29	P	30.42	P	35.67	4.33	1.27
266574_at	At2g23890	22.86	A	19.62	A	29.42	P	24.01	3.87	71	P	36.73	P	42.07	P	49.83	10.73	1.27
261130_at	At1g04870	72.25	P	72.06	P	76.44	P	73.64	3.28	180.15	P	106.86	P	112.61	P	133.2	23.73	1.27
259244_at	At3g07650	215.04	P	194.31	P	207.38	P	204.99	8.84	541.35	P	233.93	P	460.83	P	411.87	91.9	1.27
258155_at	At3g18130	15.94	A	19.53	A	15.08	A	16.94	2.09	26.08	A	27.25	P	39.37	A	30.57	4.84	1.27
257050_at	At3g15260	99.63	P	90.83	P	82.05	P	90.78	5.85	136.89	P	165.38	P	120.77	P	141.02	13.7	1.27
255815_at	At1g19890	3385.07	P	2919.61	P	3326	P	3211.83	157.13	6404.91	P	4146.62	P	5066.53	P	5203.27	656	1.27
254845_at	At4g11820	395.36	P	315.08	P	293.91	P	336.94	32.85	571.77	P	487.13	P	536.57	P	526.62	41.95	1.27
253824_at	At4g27940	126.62	P	161.89	P	126.39	P	138.36	13.27	243.99	P	296.14	P	177.62	P	239.21	34.72	1.27
252566_at	At3g46040	60.1	P	58.83	P	87.3	P	68.9	9.67	129.45	P	97.11	P	113.79	P	113.56	9.7	1.27
251828_at	At3g55070	184.22	P	160.7	P	175.7	P	176	8.35	369.98	P	218.75	P	304.98	P	297.62	43.67	1.27
251552_at	At3g58700	15.49	A	19.26	A	14.68	A	16.44	2.61	32.86	P	24.38	M	26.7	P	28.1	2.8	1.27
251450_at	At3g60030	49.65	P	52.68	A	49.67	A	50.4	3.21	69.17	P	72.96	P	81.06	P	74.06	4.43	1.27
250912_at	At5g03740	134.2	P	143.83	P	108.26	P	130.03	12.4	193.6	P	209.03	P	182.99	P	195.06	8.91	1.27
250721_at	At5g06210	42.6	P	46.5	P	49.43	P	45.85	3.46	88.19	P	67.59	P	63.32	P	72.91	7.85	1.27
248792_at	At5g47200	981.56	P	839.94	P	963.33	P	935.14	48.18	1648.72	P	1145.43	P	1777.78	P	1522.94	193.52	1.27
248278_at	At5g52890	189.37	P	212.02	P	169.79	P	190.44	13.09	382.68	P	261.74	P	281.94	P	308.83	37.28	1.27
246979_s_at	At5g25020	10.43	A	9.69	A	11.69	A	10.68	1.21	15.71	P	17.12	P	20.26	A	17.42	1.79	1.27
246012_at	At5g10650	61.58	P	62.96	P	53.21	P	59.83	5.15	115.23	P	135.88	P	75.29	P	108.8	18.88	1.27
245576_at	At4g14770	35.95	P	36.71	A	34.31	P	35.63	2.35	55.21	P	51.86	P	51.87	P	52.61	3.44	1.27
265131_at	At1g23760	16.9	A	17	A	16.51	A	16.77	1.22	27.53	P	24.68	A	23.37	A	25	1.8	1.26
263424_at	At2g31510	49.82	P	41.06	P	68.23	P	52.68	8.6	96.94	P	79.97	P	85.73	P	86.99	6.2	1.26
262867_at	At1g64960	27	A	29.34	A	25.49	P	27.3	2.49	68.41	P	43.42	P	39.48	P	50.54	9.22	1.26
262505_at	At1g21680	20.19	A	16.06	A	21.36	A	19.18	2.59	35.32	P	25.96	M	32.85	P	31.53	3.04	1.26
260868_at	At1g43860	49.2	P	43.67	P	55.46	P	49.31	4.09	88.59	P	63.95	P	79.01	P	77.05	7.39	1.26
260677_at	At1g07910	72.35	P	57.24	P	84.29	P	71.08	8.21	144.09	P	99.53	P	110.24	P	117.89	13.5	1.26
260295_at	At1g63770	96.7	P	78.3	P	109.49	P	94.45	10.9	183.16	P	124.77	P	163.35	P	156.62	17.95	1.26
259495_at	At1g15890	19.58	A	20.51	A	16.47	A	19.05	3.07	38.66	A	47.33	A	25.45	A	37.07	6.9	1.26
258792_at	At3g04640	67.72	P	99.68	P	85.03	P	84.1	10.54	186.08	P	119.03	P	133.56	P	146.12	20.3	1.26
258712_s_at	At3g09680	52.37	P	55.77	P	72.23	P	59.93	6.62	104.11	P	80.39	P	97.63	P	93.92	7.3	1.26
258381_at	At3g16630	376.44	P	292.43	P	320.52	P	329.96	25.4	611.7	P	436.06	P	497.5	P	515.08	52.12	1.26
256627_at	At3g19970	591.57	P	597.28	P	465.54	P	554.17	48.93	1159.72	P	738.2	P	880.01	P	924.95	124.26	1.26
251518_at	At3g59390	18.76	A	13.19	A	18.08	P	16.36	2.4	26.4	P	25.17	P	27.03	A	26.12	1.41	1.26
250197_at	At5g14590	43.27	A	28.24	A	22.23	A	31.38	6.63	67.14	A	87.96	A	42.08	A	65.73	13.57	1.26
248803_at	At5g47460	22.62	A	21.99	P	22	A	22.22	1.72	30.3	P	36.35	P	41.83	A	35.84	4.22	1.26
247898_at	At5g57360	51.3	P	50.78	A	34.95	A	46.01	6.21	89.62	P	64.72	P	75.02	P	76.08	7.7	1.26
247852_at	At5g58060	581.85	P	492.92	P	425.72	P	501.58	46.93	907.73	P	953.36	P	624.99	P	829.3	104.07	1.26
247828_at	At5g58510	238.11	P	224.23	P	201.4	P	221.5	13.01	485.4	P	315.41	P	323.9	P	374.93	55.32	1.26
247118_at	At5g65890	127.66	P	150.57	P	60.17	P	112.44	28.14	255.36	P	219.61	P	166.86	P	214.12	26.28	1.26
246140_at	At5g19910	431.67	P	274.57	P	477.26	P	394.12	61.95	844.3	P	488.5	P	895.63	P	742.43	127.94	1.26
246115_at	At5g20300	57.24	P	44.74	P	64.91	P	55.93	6.51	106.3	P	78.44	P	85.72	P	90.2	8.76	1.26
245907_at	At5g09340	31.4	A	28.47	A	37.74	M	32.37	3.38	75.08	P	58.12	P	42.03	P	58.34	9.73	1.26
245379_at	At4g17750	58.14	P	51.39	P	70.55	P	59.95	6.27	118.71	P	79.23	P	98.75	P	98.86	11.54	1.26
245331_at	At4g14410	223.54	P	254.85	P	120.95	P	199.78	41	425.44	P	382.84	P	281.03	P	363	43.08	1.26
245203_at	At3g33080	4.86	A	7.66	A	9.09	A	7.23	1.77	15.31	A	15.08	A	11	A	13.91	1.89	1.26
266242_at	At2g27790	35.67	P	29.42	P	34.39	P	33.31	3.31	55.85	P	43.79	P	65.07	P	54.79	6.78	1.25
265305_at	At2g20340	29.15	A	21.54	A	26.74	A	25.82	2.41	47.43	A	32.6	A	43.35	A	41.32	4.55	1.25
263824_at	At2g40360	17.02	A	29.61	P	17.33	A	21.35	4.68	33.83	P	46.64	P	36.15	P	38.75	4.39	1.25
263579_at	At2g17030	40.42	P	36.24	P	38.97	P	38.73	2.56	64.99	P	49.7	P	60.42	P	58.55	5.22	1.25
263339_at	At2g05010	10.55	A	9.59	A	10.75	A	10.18	0.92	13.95	A	19.25	A	15.18	A	16.16	1.74	1.25
262684_s_at	At1g76030	70.4	P	84.69	P	81.89	P	78.78	6.35	191.93	P	110.87	P	124.52	P	142.04	25.27	1.25
262433_s_at	At1g47500	1352.53	P	1150.24	P	1584.83	P	1366.39	128.39	2772.29	P	1771.29	P	2238.07	P	2258.38	291.12	1.25
258291_at	At3g23310	10.53	A	9.73	A	11.4	A	10.42	1.22	15.34	A	17.14	A	23.49	A	18.57	3.02	1.25
258152_at	At3g18190	20.5	A	19.69	A	15.84	A	18.44	2.09	34.42	A	26.96	A	27.47	A	29.51	2.85	1.25
257998_at	At3g27510	10.65	A	11.92	A	9.99	A	10.79	1.63	17.48	A	16.87	A	17.6	A	17.29	1.14	1.25
256958_at	At3g13430	31.2	P	39.53	P	30.06	P	33.49	3.56	55.11	P	50.07	P	47.37	P	50.92	3.11	1.25
256597_at	At3g28500	155.12	P	174.2	P	151.69	P	160.64	7.88	211.23	P	232.8	P	225.18	P	222.59	9.11	1.25
256301_at	At1g69510	665.36	P	599.25	P	332.8	P	530.87	104.95	1052.55	P	1083.81	P	724.48	P	956.08	117.66	1.25
255044_at	At4g09680	92.29	P	79.58	P	100.3	P	91.92	7.34	187.2	P	128.57	P	133.07	P	149.78	19.01	1.25
254118_at	At4g24790	16.99	A	13.82	A	16.37	A	15.61	1.77	26.68	P	25.86	P	21.11	A	24.67	2.26	1.25
252355_at	At3g48250	24.59	A	22.61	A	21.57	A	22.73	2.14	35.8	P	31.23	A	35.11	M	34.09	2.13	1.25
252127_at	At3g50960	138.13	P	103.11	P	126.98	P	122.15	11.22	196.22	P	187.02	P	161.9	P	182.01	10.93	1.25
251649_at	At3g57330	162.12	P	193.47	P	82.29	P	145.87	33.58	343.52	P	336.56	P	189.08	P	290.03	50.49	1.25
251608_at	At3g57860	23.34	A	25.58	A	25.96	A	24.98	2.5	46.74	P	36.72	A	84.01	P	55.72	14.61	1.25
251047_at	At5g02390	81.11	P	78.61	P	52.83	P	71.11	11.08	130.4	P	132.91	P	96.07	P	119.87	12.84	1.25
250862_s_at	At5g04800	546.8	P	571.1	P	746.09	P	622.34	63.68	1167.01	P	764.72	P	1151.81	P	1027.85	131.12	1.25
250815_s_at	At5g05060	156.08	P	143.62	P	182.5	P	158.81	18.22	317.95	P	217.31	P	253.57	P	262.12	30.63	1.25
250408_at	At5g10930	11.21	A	11.22	A	8.69	A	10.45	1.66	19.38	A	23.51	A	13.98	A	19.06	3.04	1.25
250094_at	At5g17380	62.77	P	66.72	P	48.29	P	59.33	6.22	86.91	P	97.18	P	83.55	P	89.29	5.2	1.25
248805_at	At5g47480	28.82	P	42.44	P	33.48	P	35.09	4.58	49.6	P	68.79	P	55.26	P	57.81	6.34	1.25
247871_at	At5g57530	12.89	A	10.73	A	10.87	A	11.35	2.69	39.11	A	46.88	A	11.96	P	32.88	10.87	1.25
247824_at	At5g58460	36.68	M	51.92	P	40.58	A	42.96	5.05	60.06	P	67.68	P	70.95	P	66.05	3.89	1.25
247779_at	At5g58760	411.19	P	347.48	P	433.55	P	398.87	26.18	731.3	P	504.96	P	621.08	P	618.19	65.57	1.25
246898_at	At5g25580	87.04	P	84.61	P	104.88	P	92.1	7.01	165.43	P	116.55	P	143.84	P	142.14	14.13	1.25
246865_s_at	At5g25780	51.96	P	51.58	P	61.96	P	55.38	3.92	146.68	P	75.15	P	93.93	P	105.22	21.47	1.25
246636_at	At5g34850	259.51	P	229.89	P	182	P	223.64	23.1	329.48	P	397.2	P	309.24	P	345.63	27.35	1.25
245939_at	At5g19760	143.68	P	227.98	P	68.56	P	146.74	47.1	401.1	P	558.6	P	191.91	P	383.88	106.61	1.25
245597_at	At4g14190	22.79	A	23.4	A	24.89	A	23.58	2.13	33.14	P	36.69	A	39.75	M	36.33	3.23	1.25
266809_at	At2g29970	26.2	P	26.27	A	27.24	A	26.51	2.24	62.28	P	38.86	P	39.25	P	46.6	7.91	1.24
266694_at	At2g19790	25.29	P	25.13	P	30.98	P	27.08	2.85	36.91	P	42.53	P	45.29	P	41.4	3.26	1.24
265946_s_at	At2g19520	14.74	A	16.68	A	17.86	A	16.42	1.89	28.11	P	21.85	P	35.45	A	28.26	4.22	1.24
265764_at	At2g48050	20.1	A	18.7	A	23.92	A	21.11	2.6	40.42	A	26.42	A	42.13	A	36.18	5.15	1.24
264036_at	At2g03810	102.36	P	79.05	A	130.42	P	104.21	15.21	184.52	P	136.47	P	228.23	P	182.75	26.79	1.24
263763_at	At2g21385	19.61	A	22.63	A	24.13	A	22.07	2.14	44.1	P	31.19	P	32.89	P	35.85	4.35	1.24
263764_at	At2g21410	41.19	P	31.73	A	33.93	P	35.6	3.31	49.51	P	54.78	A	54.84	P	52.89	3.25	1.24
262989_at	At1g23420	17.41	A	20.85	A	20.06	A	19.44	2.2	32.19	P	27.34	A	32.95	A	30.4	2.74	1.24
262639_at	At1g62820	152.07	P	173.84	P	181.05	P	168.38	10.72	241.59	P	244.1	P	220.78	P	235.54	9.04	1.24
262213_at	At1g74870	29.45	A	52.44	A	42.1	A	41.42	7.31	82.09	A	153.72	P	62.79	A	99.59	27.91	1.24
261848_at	At1g11590	16.95	A	15.61	A	14.77	A	15.92	2.5	90.52	P	178	P	19.03	A	95.85	46.19	1.24
261406_at	At1g18800	79.06	P	81.07	P	120.39	P	93.34	13.94	187.77	P	117.46	P	186.06	P	163.36	23.55	1.24
261330_at	At1g44900	199.54	P	149.13	P	231.46	P	193.41	24.11	447.82	P	297.23	P	275.99	P	340.59	54.01	1.24
260482_at	At1g10950	21.65	P	38.85	P	46.06	P	35.21	7.98	53.2	P	77.02	P	63.56	P	64.42	7.88	1.24
258473_s_at	At3g02610	28.63	A	23.56	A	31.2	A	27.96	3.02	38.31	A	43.95	M	52.49	A	44.75	4.74	1.24
258175_at	At3g21640	43.42	P	44.11	P	48.7	P	45.33	3.1	98.56	P	66.03	P	63.59	P	75.86	11.41	1.24
258176_at	At3g21650	65.08	P	49.6	P	32.81	P	49.24	9.77	117.05	P	100.63	P	64.11	P	94.07	15.87	1.24
255453_at	At4g02900	239.75	P	270.53	P	172.84	P	227.78	29.41	339.83	P	324.85	P	398.02	P	354.01	22.69	1.24
253945_at	At4g27050	14.68	A	16.33	A	16.61	A	15.94	1.83	24.28	A	27.55	P	21.98	A	25.02	2.29	1.24
253094_at	At4g37480	21.6	A	20.06	A	17.67	A	19.87	1.88	30.76	A	26.93	A	31.01	P	29.57	1.82	1.24
252528_at	At3g46460	46.08	A	35.95	A	59.01	A	47.08	6.72	88.57	A	59.91	P	89.14	M	79.46	9.58	1.24
250977_at	At5g03070	67.84	P	63.89	P	87.65	P	72.27	9.1	154.25	P	105.4	P	107.87	P	121.83	16.2	1.24
248762_at	At5g47455	23.29	A	25.75	A	23.48	A	24.12	1.62	33.23	A	35.04	A	47.48	A	38.39	4.7	1.24
247089_at	At5g66360	35.61	P	33.98	P	31.71	P	33.58	2.36	63	P	49.7	P	44.46	P	52.44	5.77	1.24
246833_at	At5g26615	62.83	P	71.42	P	107.3	P	80.42	13.94	136.02	P	120.82	P	132.07	P	129.55	5.18	1.24
246557_at	At5g15510	109.09	P	77.52	P	140.95	P	109.06	18.52	231.73	P	139.18	P	216.12	P	195.67	28.56	1.24
245236_at	At4g25540	61.53	P	44.65	P	48.31	P	51.47	5.32	101.94	P	78.98	P	69.56	P	83.58	9.89	1.24
267296_at	At2g23660	176.83	P	215.61	P	110.51	P	167.5	31.42	248.29	P	300.52	P	278.9	P	276.45	18.15	1.23
266906_at	At2g34585	27.78	P	35.08	P	24.7	A	29.58	4.24	43.45	P	52.62	P	44.65	P	47.01	3.68	1.23
266230_at	At2g28830	67.6	P	34.77	P	40.04	P	47.17	10.32	120.49	P	68.92	P	82.96	P	90.74	15.36	1.23
264823_at	At1g03445	171.57	P	139.99	P	208.55	P	173.45	20.45	368.94	P	212.97	P	314.45	P	298.48	45.7	1.23
264311_at	At1g70400	24.82	P	20.05	A	31.78	P	25.42	3.8	43.53	P	37.64	P	38.43	P	39.89	2.31	1.23
263214_at	At1g30660	156.08	P	131.28	P	142.01	P	143.42	8.24	219.27	P	195.86	P	185.07	P	200.67	10.78	1.23
262366_at	At1g72890	8.43	A	8.86	A	9.05	A	8.8	1.33	16.96	A	13.81	A	13.14	A	14.69	1.68	1.23
262195_at	At1g78040	105.32	P	97.8	P	140.94	P	114.63	13.56	172.15	P	181.98	P	158.84	P	171.47	7.94	1.23
261846_at	At1g11540	163.42	P	139.36	P	205.19	P	169.81	19.75	323.4	P	209.83	P	306.45	P	279.95	35.18	1.23
261036_at	At1g17470	38.26	A	65.45	P	31.83	P	45.05	10.77	74.36	P	93.54	P	74.34	P	80.7	7.46	1.23
259462_at	At1g18940	81.14	P	76.63	P	83.87	P	79.73	7.28	198.74	P	129.19	P	108.05	P	145.43	27.46	1.23
258885_at	At3g10030	153.65	P	122.38	P	143.75	P	139.76	10.89	307.9	P	208.1	P	193.04	P	235.99	36.48	1.23
258730_at	At3g11730	19.6	A	19.98	A	20.47	A	20.02	1.7	29.75	P	28.5	A	33.55	A	30.2	2.61	1.23
258752_at	At3g09520	75.24	P	67.79	A	56.02	P	65.49	9.15	148.32	A	90.5	A	106.97	A	114.73	17.59	1.23
258163_at	At3g17940	46.54	P	38.89	P	36.22	P	40.45	4.32	62.13	P	53.81	P	62.25	P	60.2	3.35	1.23
258154_at	At3g18210	36.75	A	33.82	A	30.79	A	33.71	2.28	46.42	A	45.9	A	48.38	A	46.91	1.85	1.23
257239_at	At3g24100	519.84	P	439.49	P	423.65	P	463.3	32.47	727.69	P	740.98	P	574.06	P	681.44	54.81	1.23
255876_at	At2g40480	27.94	P	28.45	A	30.05	P	28.96	2.52	64.69	P	40.27	P	43.43	A	49.44	7.76	1.23
254746_at	At4g12980	1275.71	P	1187.72	P	1394.44	P	1287.91	64.58	1875.3	P	1601.04	P	1983	P	1819.54	115.84	1.23
253929_s_at	At4g26730	117.32	P	96.2	P	137.95	P	118.51	12.65	181.41	P	163.96	P	186.37	P	176.05	9.08	1.23
253869_at	At4g27510	42.73	P	41.68	A	44.31	P	42.78	2.63	106.54	P	61.75	P	63.42	P	77.29	14.64	1.23
253274_at	At4g34200	22.08	A	27.29	M	15.54	A	21.7	4.26	45.53	P	47.2	P	28.42	A	40.44	6.57	1.23
252623_at	At3g45320	22.87	A	19.63	P	20.7	P	21.1	1.85	48.77	P	40.29	P	25.18	A	38.35	7.19	1.23
249148_at	At5g43260	55.4	P	53.04	P	50.16	P	52.91	4.29	75.18	P	85.28	P	73.26	P	78.25	6	1.23
248914_at	At5g45750	329.66	P	274.11	P	378.32	P	324.26	35.49	475.28	P	445	P	564.52	P	493.77	38.1	1.23
247458_at	At5g62180	28.29	A	22.41	A	24.7	A	25.45	2.12	38.19	P	33.26	A	41.1	P	37.37	2.64	1.23
246899_at	At5g25590	93.25	P	89.8	P	117.52	P	99.9	9.22	235.31	P	125.82	P	173.68	P	178.32	31.47	1.23
245896_at	At5g09250	1908.25	P	1612.4	P	1813.03	P	1772.71	95.08	3524.08	P	2577.49	P	2334.93	P	2815.22	364.92	1.23
245326_at	At4g14100	21.55	A	21.67	A	19.37	A	20.9	1.77	28.41	P	32.79	A	31.28	A	30.78	2.13	1.23
267243_at	At2g02660	8.95	A	8.56	A	4.47	A	7.17	2.11	15.09	A	12.47	A	14.04	A	13.8	1.7	1.22
264920_at	At1g60550	13.49	A	12.81	A	12.69	A	12.99	1.11	17.96	A	21.69	A	19.47	A	19.68	1.93	1.22
262308_at	At1g71010	22.98	A	25.39	A	21.88	A	23.36	1.98	47.27	A	32.11	A	33.37	A	37.5	4.93	1.22
261956_at	At1g64590	22.01	P	29.04	A	20.6	A	24.04	3.5	48.87	A	48.48	A	29.74	A	42.31	6.57	1.22
261851_at	At1g50460	53.09	A	63	A	50.33	A	55.48	4.5	96.37	P	77.56	A	73.54	A	82.42	7.17	1.22
261870_at	At1g11570	23.83	A	23.66	A	24.05	P	23.82	2.06	34.12	P	34.55	P	34.29	P	34.33	1.97	1.22
261649_at	At1g27700	447.84	P	515.27	P	382.09	P	449.08	40.45	646.59	P	646.5	P	597.47	P	631.98	18.42	1.22
261447_at	At1g21160	40.35	P	42.08	P	29.53	P	37.18	4.46	72.68	P	66.86	P	45.74	P	62.07	8.46	1.22
259734_at	At1g77500	35.39	A	34.49	A	34.33	A	34.79	1.28	44.77	A	46.96	A	55.51	P	49.01	3.6	1.22
259445_at	At1g02400	33.17	A	26.07	A	34.55	P	30.73	4.69	53.66	A	41.38	A	62.27	P	52.07	6.66	1.22
259273_s_at	At5g15080	19.57	A	19.95	A	25.24	A	21.88	2.62	44.78	M	27.1	A	39	A	36.91	5.27	1.22
258986_at	At3g08910	125.89	P	88.68	P	117.87	P	110.76	11.9	227.11	P	147.26	P	169.87	P	181.62	23.84	1.22
258936_s_at	At3g10100	16.47	A	17.5	A	14.3	A	15.99	2.11	47.5	P	54.22	P	16.14	A	39.36	11.81	1.22
258221_at	At3g29160	84.19	P	60.99	P	61.35	P	68.88	8.34	121.2	P	116.94	P	88.88	P	108.88	10.99	1.22
256735_at	At3g29400	43.64	A	52.48	A	58.9	A	51.96	5.47	100.55	A	71.47	A	75.25	A	82.11	9.24	1.22
255712_at	At4g00280	27.39	P	30.6	A	22.56	A	26.97	3.35	38.64	A	46.67	A	41.47	A	42.1	3.91	1.22
254952_at	At4g10960	189.57	P	149.99	P	187.44	P	176.69	14.73	403.93	P	196.87	P	491.52	P	363.31	88.07	1.22
254745_at	At4g13460	28.35	A	36.14	P	34	M	32.52	3.75	51.54	P	43.94	P	71.07	P	55.21	8.39	1.22
254100_at	At4g25020	113.76	P	95.85	P	130.31	P	113.1	10.75	188.9	P	140.98	P	222.88	P	183.51	24.51	1.22
253318_at	At4g33970	4343.93	P	4078.27	P	3363.99	P	3926.17	298.12	6248.6	P	6248.13	P	4840.14	P	5788.88	474.88	1.22
252846_at	At3g42160	8.23	A	8.36	A	7.91	A	8.18	0.94	10.54	P	14.88	P	16.63	P	13.98	2.15	1.22
251157_at	At3g63140	23.69	P	27.18	P	21.34	P	24.41	2.39	36.06	P	33.55	P	40.37	P	36.25	2.75	1.22
250906_at	At5g03650	607.53	P	548.66	P	557.21	P	572.27	23.99	1496.13	P	801.51	P	885.42	P	1061.1	218.37	1.22
250877_at	At5g04040	222.63	P	308.28	P	156.31	P	229.12	44.69	524.79	P	510.13	P	279.82	P	438.46	79.57	1.22
250552_at	At5g07890	120.96	P	122.15	P	110.87	P	117.17	5.48	255.14	P	160.3	P	167.27	P	194.08	30.43	1.22
250367_s_at	At5g11200	76.15	P	63.01	P	62.09	P	66.75	5.35	124.02	P	81.62	P	107.7	P	104.56	12.43	1.22
249537_at	At5g38830	221.74	P	224.99	P	216.67	P	220.12	8.02	389.42	P	331.64	P	267.14	P	329.21	36.01	1.22
249381_at	At5g40040	46.75	A	49.42	A	46.01	A	47.45	3.01	62.94	P	65.52	A	69.39	A	65.31	2.89	1.22
248682_at	At5g48810	49.6	P	66.39	P	49.59	P	55.39	6.4	106.94	P	105.38	P	67.03	P	93.16	13.24	1.22
248167_at	At5g54530	40.84	P	43.71	A	48.02	P	43.92	3.38	64.78	P	69.87	P	57.77	P	63.82	4.56	1.22
248015_at	At5g56370	43.06	P	34.86	P	43.7	P	41.09	3.36	82.71	P	49.22	P	72.34	P	67.89	10.03	1.22
247403_at	At5g62740	1150.06	P	1000.01	P	944.78	P	1032.4	65.89	1559.68	P	1284.95	P	1745.8	P	1525.35	142	1.22
245205_at	At5g12280	20.61	A	22.62	A	22.64	P	22.08	3.32	34.81	P	49.06	M	35.19	P	39.49	6.5	1.22
245062_at	At2g39760	676.19	P	552.35	P	652.98	P	628.84	44.44	1384.19	P	721.82	P	1217.46	P	1107.61	198.25	1.22
245085_at	At2g23350	25.21	A	28.71	A	34.58	A	29.35	3.89	46.8	P	40.88	A	66.99	P	51.53	8.21	1.22
266601_at	At2g46060	25.08	A	31.61	A	24.67	A	26.94	3.41	45.84	P	36.7	P	43.69	P	41.54	3.57	1.21
265768_at	At2g48020	45.98	P	35.19	P	42.22	P	41.22	3.44	79.63	P	52.3	P	65.07	P	65.47	8.41	1.21
265092_at	At1g03910	61.23	P	52.06	P	69.16	P	60.89	5.54	102.35	P	78.57	P	89.12	P	89.88	7.48	1.21
262904_at	At1g59725	12.34	A	13.85	A	10.22	A	12.42	1.73	22.18	A	22.9	P	16.43	A	20.71	2.74	1.21
261427_at	At1g18670	58.46	A	56.93	A	54.55	A	56.66	3.84	96.59	P	112.73	P	69.06	A	93.23	14.23	1.21
261111_at	At1g75430	15.83	A	18.39	A	17.45	A	17.31	1.73	24.36	A	25.35	A	32.49	A	27.33	3.32	1.21
261028_at	At1g26620	17.21	A	18.06	A	21.81	P	19.19	2.08	38.58	P	31.56	P	24.52	A	31.94	4.65	1.21
260398_at	At1g72320	39.48	P	43.66	P	28.5	P	37.03	5.2	89.14	P	72.64	P	44.48	P	68.97	13.16	1.21
260406_at	At1g69920	15.2	A	23.37	A	19.26	A	19.29	3.37	37.49	A	49.89	A	24.85	A	37.38	7.52	1.21
260342_at	At1g69280	364.56	P	474.13	P	265.63	P	367.04	69.52	527.01	P	649.54	P	696.68	P	620.14	66.46	1.21
259066_at	At3g07530	32.23	P	27.08	A	31.05	A	30.32	2.19	48.22	P	38.62	M	42.44	P	43.24	3.03	1.21
258835_at	At3g07250	45.66	A	46.65	A	45.74	A	45.94	1.62	61.24	A	58.6	P	62.28	P	60.47	2.3	1.21
258628_at	At3g02890	27.41	P	31.61	P	28.61	P	29.11	2.69	66.71	P	50.6	P	36.06	P	51	9.12	1.21
258127_at	At3g24570	28.19	A	33.3	A	45.26	A	35.86	5.68	59.64	P	54.38	P	51.89	P	55.85	3.22	1.21
253272_at	At4g34190	280.97	P	266.26	P	371.78	P	306.27	33.79	511.46	P	381.42	P	534.69	P	474.99	48.61	1.21
253149_at	At4g35650	89.93	P	90.37	P	99.38	P	93.52	5.03	124.93	P	122.62	P	128.1	P	125.04	4.39	1.21
253074_at	At4g36140	13.84	A	12.03	A	13.13	A	12.83	1.21	18.79	A	20.79	A	17.93	A	19.26	1.78	1.21
252348_at	At3g48140	896.77	P	631.8	P	1319.3	P	949.42	200.33	1596.16	P	1388.4	P	1792.83	P	1590.32	120.13	1.21
251819_at	At3g55030	32.39	P	38.53	P	21.65	A	30.47	5.58	54.24	P	63.23	P	40.44	P	52.81	7.03	1.21
250933_at	At5g03170	21.69	A	14.81	A	12.25	A	15.95	3.5	35.7	A	39.83	A	20.04	A	31.84	6.32	1.21
250860_at	At5g04770	32.18	A	24.71	A	28.98	A	28.78	2.89	39.56	M	45.39	P	48.9	A	43.99	4.32	1.21
250588_at	At5g07660	60.63	P	55.84	P	67.96	P	61	4.84	82.57	P	81.51	P	95.08	P	87.24	5.77	1.21
250570_at	At5g08170	47.33	P	46.79	A	55.22	P	49.6	3.62	70.36	P	67.1	A	66.48	M	68.35	2.61	1.21
250384_at	At5g11500	1204.43	P	1057.45	P	788.9	P	1016.92	124.85	1800.77	P	1327.61	P	1567.83	P	1564.43	138.61	1.21
249396_at	At5g40200	126.23	P	122.19	P	91.2	P	113.4	11.89	179.88	P	179.63	P	145.18	P	168.45	12.25	1.21
249098_at	At5g43530	16.61	A	19.96	A	16.45	A	17.95	2.8	44.64	A	55.69	P	19.97	A	40.14	10.71	1.21
248821_at	At5g47070	11.57	A	14.08	A	17.5	A	13.83	3.09	25.52	A	22.08	A	41.32	A	29.37	6.72	1.21
248826_at	At5g47080	28	P	26.24	P	32.9	P	29.09	2.83	41.87	P	53.36	P	39.16	P	44.9	4.71	1.21
247736_at	At5g59370	2356.15	P	1978.13	P	1929.49	P	2086.73	137.56	2753.88	P	2988.88	P	2796.05	P	2846.22	91.43	1.21
246547_at	At5g14970	21.9	A	24.63	P	20.82	A	22.55	1.88	33.89	P	52	P	32	P	39.2	6.96	1.21
246069_at	At5g20220	15	A	22.37	A	13.04	A	16.9	3.3	29.84	P	26.72	A	25.79	A	27.64	1.78	1.21
245870_at	At1g26300	50.84	A	60.14	A	56.07	P	55.43	4.51	74.17	P	79.36	P	84.43	P	79.1	4.61	1.21
245702_at	At5g04220	28.81	P	23.39	P	34.89	P	28.89	3.88	53.56	P	45.53	P	39.87	P	45.88	4.72	1.21
245249_at	At4g16760	165.66	P	200.12	P	117.64	P	161.08	27.83	299.9	P	282.35	P	215.94	P	266.04	27.36	1.21
267539_at	At2g42030	225.96	P	230.27	P	192.95	P	216.25	12.73	413.83	P	280.56	P	303.1	P	332.54	41.08	1.2
266909_at	At2g46010	23.09	A	20.28	A	19.56	A	20.87	1.86	34.96	A	24.95	A	39.14	A	33.19	4.41	1.2
266855_at	At2g26920	100.5	P	89.45	P	103.41	P	98.1	4.78	145.68	P	132.94	P	120.34	P	133.17	7.67	1.2
265099_at	At1g03990	29.76	A	27.43	A	27.56	A	28.23	2.81	52.35	P	58.71	P	33.34	P	48.23	8	1.2
264881_s_at	At1g61270	10.5	A	13.59	A	14.32	A	12.72	1.97	20.93	P	31.69	P	18.12	A	23.58	4.45	1.2
264856_at	At2g17370	523.12	P	601.62	P	468.84	P	530.62	48.7	832.92	P	734.66	P	697.11	P	756.48	43.11	1.2
263907_at	At2g36270	28.72	A	35.36	A	28.16	A	30.42	3.25	41.02	A	42.8	A	50.79	A	45.04	3.44	1.2
263666_at	At1g04510	39.52	P	25.9	P	49.37	P	37.9	7.18	100.31	P	53.88	P	64.04	P	72.79	14.06	1.2
262869_s_at	At4g27630	21.34	A	21.69	A	21.58	A	21.56	1.47	28.22	P	30.66	P	32.39	A	30.31	2.03	1.2
262709_at	At1g16240	1190.08	P	1120.64	P	839.11	P	1049.2	110.98	1897.75	P	1567.56	P	1348.75	P	1609.02	161.52	1.2
262343_at	At1g64040	192.11	P	129.87	P	176.13	P	165.86	18.99	344.77	P	206.89	P	272.08	P	274.55	39.84	1.2
261686_at	At1g47310	51.31	P	68.71	P	56.02	P	58.56	5.79	109.64	P	73.02	P	91.94	P	91.21	10.79	1.2
260939_at	At1g45180	55.35	P	47.48	P	56.97	P	53.12	3.66	105.39	P	66.51	P	80.14	P	84.12	11.45	1.2
260094_at	At1g73250	235.4	P	272.06	P	147.31	P	218.64	37.99	334.95	P	376.2	P	320.63	P	344.75	19.51	1.2
260044_at	At1g73655	115.31	P	91.56	P	136.57	P	114.32	13.25	235.05	P	151.49	P	171.72	P	186.16	25.08	1.2
259986_at	At1g75050	91.13	P	134.75	P	73.43	P	97.85	21.12	292.98	P	186.8	P	134.38	P	204.31	46.71	1.2
259168_at	At3g03570	27.72	A	18.33	A	18.86	A	21.43	3.38	32.31	P	39.78	P	30.5	P	34.33	3.28	1.2
259164_at	At3g01770	418.06	P	321.72	P	559.71	P	433.58	69.1	760.07	P	560.76	P	776.16	P	698.42	69.77	1.2
258567_at	At3g04080	50.43	P	47.42	P	49.08	P	48.69	3.15	75.56	P	67.6	P	61.41	P	68.56	4.94	1.2
258551_at	At3g06890	296.74	P	270.09	P	313.29	P	295.1	14.17	637.94	P	327.34	P	575.08	P	512.77	95.11	1.2
258165_at	At3g17900	21.11	A	16.91	A	21.98	A	19.75	2.07	26.41	A	31.77	A	29.58	A	29.24	2.23	1.2
257178_at	At3g13070	32.89	A	36	A	28.18	P	32.45	2.61	41.91	A	53.46	P	47.27	P	47.31	4.12	1.2
255954_at	At1g22090	21.31	A	16.2	A	20.9	A	19.48	2.62	27.61	A	32.17	A	33.17	A	30.43	2.94	1.2
255870_at	At2g30280	27.92	A	31.51	M	28.42	P	29.42	1.71	45	P	48.58	P	35.27	P	43.31	4.41	1.2
255410_at	At4g03100	20.76	A	17.65	A	18.09	A	18.67	1.85	34.52	A	27.87	A	24.46	A	28.94	3.32	1.2
253630_at	At4g30490	40.19	A	66.44	P	23.32	A	43.28	13.17	129.58	P	118.06	P	52.23	P	99.9	24.39	1.2
253383_at	At4g32900	42.33	A	43.79	A	41.29	A	42.13	3.11	57.85	P	60.11	A	57.57	A	58.31	3.08	1.2
250896_at	At5g03560	80.94	P	95.07	P	71.73	P	82.14	7.8	134.72	P	118.4	P	106.22	P	119.68	8.53	1.2
250656_at	At5g06970	14.9	A	17.18	A	15.9	A	15.89	1.55	21.5	A	24.57	P	30.17	A	25.09	3.16	1.2
248856_at	At5g46620	17.1	A	19.06	A	21.02	A	18.88	2	28.42	A	26.83	A	29.44	A	28.05	2.25	1.2
248788_at	At5g47430	26.65	P	37.47	P	26.3	P	30.15	4.16	58.56	P	39.65	P	47.01	P	48.57	5.61	1.2
248502_at	At5g50450	503.68	P	602.02	P	345.07	P	484.2	75.64	1141.7	P	691.03	P	739.92	P	857.57	142.1	1.2
248310_at	At5g52550	9.91	A	10.93	A	11.52	A	10.8	1.32	16.53	A	16.33	P	16.81	A	16.54	1.5	1.2
248090_at	At5g55090	11.73	A	16.14	A	9.37	A	12.38	2.99	16.65	A	28.21	A	26.89	A	23.79	4.12	1.2
246334_at	At3g44850	58.36	P	52.51	P	56.41	P	55.42	2.66	79.37	P	73.88	P	68.48	P	74.63	3.89	1.2
246215_at	At4g37180	169.27	P	153.38	P	188.66	P	168.99	12.71	401.61	P	265.88	P	220.58	P	295.91	54.5	1.2
245715_s_at	At5g08690	43.41	P	48.98	P	42.28	P	44.83	3.41	63.43	P	81.73	P	58.69	P	68.16	7.78	1.2
245674_at	At1g56680	22.73	A	22.95	A	24.35	A	23.28	1.75	33.24	A	35.16	A	30.83	A	33.46	2.59	1.2
266759_at	At2g46915	47.25	P	41.89	P	23.88	P	37.77	7.52	57.23	P	71.66	P	57.36	P	62.17	5.31	1.19
265220_at	At2g02040	20.37	A	18.68	A	30.37	P	23.34	3.97	40.03	P	41.18	P	30.96	P	37.41	3.42	1.19
265212_at	At1g05030	31.72	P	31.07	A	36.23	P	32.89	2.76	45.61	P	59.64	P	43.8	P	49.79	5.61	1.19
264497_at	At1g30840	34.28	A	32.04	A	31.02	A	32.55	1.7	45.36	A	41.86	A	59.48	A	48.59	5.72	1.19
264003_at	At2g22475	98.33	P	87.33	P	124.38	P	102.83	11.55	194.27	P	128.17	P	161.9	P	161.36	19.34	1.19
262846_at	At1g14670	17.06	P	19.89	A	21.56	P	19.61	2	24.69	P	32.34	P	32.88	P	29.87	3.18	1.19
262375_at	At1g73100	26.35	P	23.2	A	27.53	P	25.58	2.56	41.22	P	32.54	P	42.09	P	38.38	3.69	1.19
262276_at	At1g68700	37.2	A	38.77	A	34.22	A	36.62	2.37	49.47	M	47.38	A	58.85	A	51.6	3.99	1.19
262110_at	At1g02840	281.29	P	241.53	P	265.47	P	265.12	13.1	510.6	P	325.01	P	390.79	P	408.22	54.44	1.19
262051_at	At1g79990	150.19	P	127.37	P	144.6	P	140.26	7.65	215.2	P	184.93	P	174.82	P	191.57	12.43	1.19
261060_at	At1g17340	36.39	P	45.11	P	27.59	A	36.22	5.8	63.01	P	64.28	P	46.96	P	58.03	5.87	1.19
258058_at	At3g28980	272.78	P	546.19	P	112.74	P	292.05	150.18	548.53	P	961.41	P	644.92	P	716.01	134.29	1.19
257116_at	At3g20020	19.69	A	19.39	A	16.98	A	18.8	1.83	35.84	P	22.41	A	32.54	P	30.26	4.21	1.19
253986_at	At4g26210	19.57	A	24.82	A	23.21	A	22.58	2.39	30.92	A	31.22	A	34.85	A	32.39	1.91	1.19
253939_at	At4g26930	897.49	P	861.25	P	415.18	P	724.49	156.28	1329.45	P	1344.55	P	994.72	P	1226.59	118.2	1.19
253766_at	At4g28770	299.01	P	255.67	P	283.94	P	278.48	14.55	346.38	P	372.45	P	376.8	P	365	11.99	1.19
252418_at	At3g47490	30.4	A	26.67	A	36.71	P	30.84	3.75	67.14	P	37.47	A	53.09	P	52.56	8.55	1.19
251631_at	At3g57430	13.59	A	14.23	A	14.86	A	14.27	1.57	23.1	A	18.76	A	24.71	A	22.02	2.39	1.19
251471_at	At3g59570	67.26	P	38.28	A	41.31	P	48.54	9.47	90.16	P	63.2	P	99.17	P	83.8	11.23	1.19
251307_at	At3g61200	563.53	P	689.57	P	421.52	P	562.51	83.29	966.11	P	881.17	P	744.91	P	867.21	67.76	1.19
249776_at	At5g24170	38.13	P	38.38	P	32.24	P	36.65	3.73	63.52	P	76.19	P	43.95	P	61.24	9.8	1.19
249649_at	At5g37060	22.45	A	24.26	P	18.48	P	21.82	2.5	38.18	A	40.11	P	26.58	A	34.88	4.61	1.19
249616_s_at	At5g37440	19.34	P	16.04	A	15.45	P	16.7	1.78	29.27	P	21.37	A	27.05	P	25.74	2.91	1.19
248597_at	At5g49160	498.26	P	400.35	P	482.32	P	459.83	32.12	861.95	P	535.18	P	773.96	P	721.95	98.89	1.19
247863_at	At5g57900	36.48	A	38.56	A	33.24	P	36.52	2.65	51.37	A	50.46	M	48.2	A	50.12	2.4	1.19
244946_at	orf143	27.73	A	27.81	A	32.14	A	29.05	2.33	40.9	A	38.3	A	53.58	A	44.18	5.18	1.19
257482_x_at	At1g27820	27.26	A	31	P	27.41	A	28.36	3.14	47.77	P	50.76	P	35.49	A	44.56	5.35	1.19
266782_at	At2g29120	13.7	A	16.65	A	15.43	A	15.21	1.74	21.76	A	20.95	A	27.32	A	23.51	2.67	1.18
266603_at	At2g46040	153.96	P	102.76	P	124.56	P	127.2	15.03	314.77	P	165.3	P	205.53	P	228.52	44.63	1.18
266476_at	At2g31090	199.71	P	152.1	P	257.12	P	203.03	30.93	407.43	P	251.16	P	348.22	P	335.26	45.8	1.18
265968_at	At2g37410	762.49	P	550.72	P	815.88	P	709.03	82.7	1532.06	P	797.51	P	1398.8	P	1242.16	225.45	1.18
265673_at	At2g32090	50.08	P	56.65	P	49.12	P	51.04	4.49	74.92	P	88.8	P	63.22	P	75.87	8.06	1.18
265079_at	At1g55460	129.09	P	115.33	P	99.59	P	114.99	9.45	234.37	P	160.4	P	152.59	P	182.63	26.05	1.18
264538_at	At1g55600	22.25	A	27.08	A	31.98	A	26.67	4.62	35.9	P	47.32	A	48	P	43.85	5.25	1.18
262940_at	At1g79520	477.57	P	383.9	P	492.51	P	452.12	34.2	912.84	P	548.35	P	703.87	P	721.77	106.01	1.18
262900_at	At1g59890	237.39	P	237.38	P	210.68	P	228.96	11.55	381.87	P	283.37	P	308.44	P	324.59	29.91	1.18
262533_at	At1g17090	18.88	P	16.27	A	24.39	P	19.77	2.99	37.95	P	27.41	P	29.57	A	31.46	3.45	1.18
261920_at	At1g65930	21.39	P	32.53	P	27.4	P	27.14	4.38	38.74	P	47.05	P	43.61	P	43.03	4.13	1.18
261863_at	At1g50630	14.49	A	15.06	A	14.62	A	14.79	1.19	20.81	A	21.26	A	19.45	A	20.55	1.29	1.18
260249_s_at	At1g74290	72.15	P	80.5	P	89.69	P	80.62	5.74	126.63	P	107.53	P	101.97	P	112.77	8.27	1.18
260254_at	At1g74210	72.69	P	68.73	P	51.92	P	64.08	6.87	96.8	P	88.44	P	85.3	P	90.57	4.55	1.18
259679_at	At1g77720	94.16	P	90.54	P	94.82	P	93.25	3.89	170.2	P	113.69	P	131.48	P	138.44	16.69	1.18
259308_at	At3g05180	16.04	A	25.07	A	17.19	A	19.42	3.48	25.78	A	32.7	A	39.91	A	32.84	4.34	1.18
258024_at	At3g19360	133.37	P	135.74	P	164.9	P	145.08	11.94	331.05	P	204.33	P	202.45	P	245.51	42.56	1.18
257829_at	At3g26680	73.45	P	61.62	P	63.52	P	66.38	4.3	136.85	P	83.6	P	98.13	P	106.1	15.89	1.18
256779_at	At3g13784	28.3	P	28.82	P	34.21	P	30.31	3.06	54.74	P	38.49	P	44	P	45.86	5	1.18
255874_at	At2g40550	189.1	P	158.46	P	279.49	P	208.66	37.13	387.84	P	261.28	P	412.91	P	353.42	47.38	1.18
252897_at	At4g39490	49.65	P	23.53	P	59.35	P	44.27	10.64	88.46	P	58.47	P	91.7	P	79.45	10.66	1.18
252616_at	At3g45240	120.33	P	77.93	P	70.55	P	88.98	15.95	175.47	P	128.81	P	130.99	P	145.15	15.53	1.18
252002_at	At3g52760	28.91	A	26.92	A	24.86	A	27.05	2	37.23	A	39.3	A	37.02	A	38	2.73	1.18
250529_at	At5g08610	563.63	P	374.72	P	472.07	P	471.31	54.49	959.31	P	543.55	P	883.67	P	794.35	128.37	1.18
248818_at	At5g47040	80.24	P	67.89	P	89.74	P	78.72	7.04	117.82	P	97.46	P	121.09	P	111.66	7.96	1.18
247748_at	At5g58920	22.77	A	27.4	A	25.24	P	25.18	2.39	33.5	P	35.48	P	45.48	P	38.03	4.23	1.18
247341_at	At5g63720	186.51	P	132.15	P	148.12	P	155.98	17.39	424	P	208.32	P	258.12	P	296.43	64.98	1.18
246785_at	At5g27380	16.35	M	17.2	A	13.22	A	15.31	1.86	26.7	A	23.52	M	19.46	P	23.29	2.36	1.18
245583_at	At4g14920	55.38	P	60.78	P	38.99	P	51.45	7.1	88.89	P	64	P	117.9	P	90.12	15.71	1.18
267114_at	At2g14835	166.05	P	143.74	P	127.33	P	146.07	11.82	230.03	P	228.62	P	173.39	P	210.44	19.21	1.17
266703_at	At2g19880	678.26	P	561.05	P	395.04	P	544.61	84.03	945.15	P	717.08	P	840.34	P	834.33	68.39	1.17
265899_s_at	At2g25700	151.53	P	158.53	P	193.16	P	167.23	14.15	251.99	P	212.06	P	222.44	P	229.62	12.6	1.17
265867_at	At2g01620	100.86	P	94.97	P	74.19	P	89.87	8.79	136.03	P	149.12	P	109.24	P	131.31	12.42	1.17
265662_at	At2g24500	19.26	A	21.35	A	20.09	P	20.33	1.84	31	P	25.7	P	31.31	P	28.98	2.38	1.17
265445_at	At2g37190	69.04	P	106.6	P	99.5	P	91.82	12.17	160.24	P	126.27	P	125.44	P	137.63	11.56	1.17
265227_s_at	At2g07695	22.67	A	22.79	A	22.17	A	22.57	1.62	31.77	P	31	A	28.3	A	30.54	1.75	1.17
265001_at	At1g67350	850.59	P	734.31	P	819.97	P	805.31	37.12	1294.91	P	917.84	P	1258.57	P	1155.38	121.18	1.17
264883_s_at	At1g61250	45.6	P	44.38	P	65.95	P	51.96	7.2	89.07	P	78.08	P	67.91	P	78.24	6.46	1.17
263960_at	At2g36200	443.12	P	327.26	P	408.11	P	393.32	34.53	837.03	P	430.03	P	766.93	P	677.45	125.98	1.17
263014_at	At1g23400	9.56	A	15.99	A	10.93	A	12.46	2.69	21.3	A	21.71	A	18.36	A	20.37	1.58	1.17
263007_at	At1g54260	103.92	P	137.77	P	74.35	P	104.96	19.43	164.65	P	166.16	P	151.42	P	161.96	6.78	1.17
262931_at	At1g65700	132.77	P	105.58	P	171.61	P	136.3	20.05	244.91	P	169.05	P	225.07	P	212.89	23.02	1.17
262614_at	At1g13980	151.74	P	156.92	P	98.27	P	135.76	19.11	301.67	P	238.08	P	163.7	P	234.64	40.14	1.17
261722_at	At1g08510	450.87	P	439.74	P	270.91	P	386.55	59.9	696.34	P	674.29	P	476.15	P	618.44	71.85	1.17
261058_at	At1g01370	28.81	A	23.51	A	32.07	P	28.78	3.07	52.07	P	36.62	P	41.5	P	43.49	4.76	1.17
259504_at	At1g15690	578.84	P	559.53	P	567.36	P	568.11	20.52	712.16	P	757.45	P	949.73	P	800.82	79.62	1.17
259416_at	At1g02305	359.64	P	243.28	P	305.57	P	302.26	34.6	408.82	P	413.98	P	537.57	P	452.21	43.69	1.17
259026_at	At3g09240	12.96	A	16.36	A	13.46	A	14.2	2.26	29.02	A	24.46	A	17.96	A	23.9	3.56	1.17
258642_at	At3g07910	93.3	P	113.76	P	133.26	P	113.18	12.37	152.54	P	168.63	P	154.85	P	158.55	6.99	1.17
258164_at	At3g17910	26.61	A	19.91	A	27.47	A	24.44	2.95	40.24	A	29.52	A	45.71	A	38.38	4.91	1.17
256686_at	At3g32110	20.67	A	16.16	A	14.36	P	17.2	3	28.45	A	27.74	A	58.68	A	38.12	10.36	1.17
256638_at	At3g19090	39.15	P	48.33	P	46.26	P	44.69	3.97	73.28	P	57.59	P	111.21	P	80.36	16.45	1.17
255908_s_at	At1g18010	17.67	A	16.11	A	15	A	16.19	1.5	24.02	P	21.59	M	23.05	A	22.83	1.51	1.17
255449_at	At4g02820	14.87	A	14.36	P	14.15	A	14.49	1.22	19.41	A	21.53	A	19.93	P	20.12	1.31	1.17
254907_at	At4g11190	16.23	A	16.78	A	15.88	A	16.26	1.09	22.27	A	22.65	A	22.43	A	22.48	1.61	1.17
254708_at	At4g17895	105.72	P	102.87	P	91.23	P	99.56	5.89	154.17	P	152.94	P	115.84	P	140.98	13.15	1.17
254392_at	At4g21600	10.44	A	10.3	A	10.5	A	10.43	1.55	18.55	A	15.65	A	15.28	A	16.29	1.72	1.17
254089_at	At4g24800	35.52	P	38.04	A	31.35	A	34.74	3.56	51.86	P	48.09	P	45.43	A	48.69	2.78	1.17
253803_at	At4g28200	32.89	A	41.18	A	35.6	A	36.59	3.24	50.96	A	46.4	A	53.15	A	50.19	2.37	1.17
253384_at	At4g32915	29.66	A	30.49	A	24.62	A	28.31	2.32	39.76	A	35.82	A	41.98	P	38.95	2.35	1.17
252394_at	At3g47940	175.15	P	190.5	P	136.14	P	166.57	17.92	323.27	P	236.84	P	217.22	P	258.95	32.64	1.17
251904_at	At3g54130	214.07	P	218.01	P	193.36	P	207.79	10.46	380.38	P	286.21	P	257.4	P	308.46	37.55	1.17
251581_at	At3g58560	73.83	P	55.79	P	81.12	P	69.88	8.04	138.5	P	104.77	P	88.4	P	110.74	15.03	1.17
251258_at	At3g62170	8656.24	P	10629.4	P	4488.59	P	7942.21	1858.77	14115.6	P	15303.7	P	11057.9	P	13500.1	1337.99	1.17
251151_at	At3g63170	16.28	A	19.03	A	14.15	A	16.73	2.31	29.97	A	29.75	P	20.76	A	26.88	3.46	1.17
250833_at	At5g04540	106.14	P	130.57	P	66.19	P	100.82	19.19	189.33	P	163.18	P	135.9	P	163.11	15.79	1.17
250606_s_at	At5g07410	4149.5	P	5657.29	P	2090.55	P	3957.09	1056.18	6882.06	P	8189.12	P	5844.07	P	6970.54	700.71	1.17
250343_at	At5g11900	101.23	P	85.02	P	137.21	P	107.96	15.55	198.16	P	128.69	P	192.13	P	173.17	22.03	1.17
250254_at	At5g13710	21.96	A	19.28	A	23.49	A	21.74	1.81	31.15	P	28.99	P	30.21	A	30.04	1.92	1.17
249372_at	At5g40760	15.91	A	11.44	A	19.88	A	15.83	2.71	20.89	A	30.38	A	27.82	P	26.25	3.52	1.17
248451_at	At5g51180	58.3	P	52.72	P	61.94	P	58.06	4.78	97.36	P	71.47	P	87.44	P	84.73	8.56	1.17
248214_at	At5g53670	43.29	P	37.96	P	63.71	P	48.24	8.17	95.9	P	57.74	P	95.55	P	82.89	12.82	1.17
247117_at	At5g65940	15.06	A	13.9	A	12.38	A	13.59	1.38	19.31	A	18.4	A	20.8	A	19.46	1.48	1.17
247140_at	At5g66250	345.28	P	336.01	P	289.9	P	322.54	22.47	630.27	P	455.55	P	406.16	P	497.33	68.4	1.17
246099_at	At5g20230	7059.68	P	6462.5	P	6920.58	P	6850.8	269.61	8267.55	P	8939.72	P	8917.2	P	8700.53	286.73	1.17
245146_at	At2g45200	63.28	P	89.05	P	40.31	P	64.18	14.72	93.57	P	106.04	P	120.09	P	106.36	8.12	1.17
245097_at	At2g40935	31.29	A	28.5	A	31.26	A	30.12	2.17	41.41	A	38.35	A	40.54	A	40.09	1.6	1.17
245115_at	At2g41530	54.95	P	48.96	P	67.19	P	57.23	6.12	116.35	P	73.01	P	86.21	M	91.74	13.08	1.17
257463_at	At1g14820	25.22	A	21.45	A	22.39	A	22.96	2.45	51.81	P	34.52	P	30.32	P	38.78	6.68	1.17
267616_at	At2g26680	10.93	A	11.1	A	11.43	A	11.11	1.32	16	A	15.51	A	19.2	A	16.71	1.8	1.16
266799_at	At2g22860	621.36	P	814.38	P	790.06	P	740.18	68.22	877.36	P	1139.99	P	1262.24	P	1093.73	119.04	1.16
266583_at	At2g46220	36.55	P	39.35	P	35.51	P	37.04	2.53	72.96	P	75.95	P	40.05	P	63.15	11.84	1.16
266401_s_at	At2g38620	289.09	P	253.35	P	333.06	P	291.19	25.22	664.69	P	351.69	P	477.13	P	496.73	91.62	1.16
266228_at	At2g28910	704.58	P	791.95	P	469.17	P	650.89	120.72	1175.28	P	877.34	P	1067.32	P	1036.49	95.64	1.16
265610_at	At2g25430	27.34	A	26.07	A	29.65	A	27.77	2.35	38.77	A	36.78	A	37.93	A	37.78	1.99	1.16
265291_at	At2g22720	213.12	P	196.24	P	205.88	P	206.66	8.22	320.96	P	246.42	P	274.08	P	280.37	22.16	1.16
265138_at	At1g51300	15.53	A	13.96	A	15.6	A	15.19	1.21	19.98	A	20.48	A	27.82	A	22.73	2.81	1.16
265080_at	At1g55570	8237.14	P	8623.16	P	8161.54	P	8306.81	241.58	10452.8	P	10836.8	P	9850.9	P	10380.5	351.23	1.16
264358_at	At1g03180	275.13	P	231.94	P	260.44	P	256.5	13.89	567.9	P	330.4	P	367.42	P	422.06	73.69	1.16
262970_at	At1g75690	105.36	P	87.11	P	134.43	P	108.73	14.86	231.42	P	131.28	P	185.65	P	182.2	29.25	1.16
260972_at	At1g53530	116.13	P	88.8	P	159.94	P	121.72	20.8	247.82	P	153.96	P	201.24	P	201.16	27.08	1.16
260634_at	At1g62410	13.59	A	14.42	A	9.98	A	12.76	2.02	18.26	A	18.73	A	22.18	A	19.78	1.85	1.16
258772_at	At3g10860	73.3	P	76.11	P	85.55	P	78.44	4.63	98.09	P	109.08	P	100.62	P	103.19	5.37	1.16
258611_at	At3g02860	49.56	A	43.42	A	34.04	A	42.27	5.07	56.96	P	60.24	P	61.8	M	59.87	2.75	1.16
257594_at	At3g24740	793.19	P	697.19	P	682.7	P	727.87	39.63	1323.37	P	828.09	P	1132.43	P	1093.91	143.83	1.16
256191_at	At1g30130	49.04	P	49.78	P	52.49	P	50.47	3.41	90.19	P	59.17	P	76.55	P	75.33	9.24	1.16
255986_x_at	At5g35010	19.44	A	19.17	A	26.46	A	22	3.09	58.09	A	27.43	A	38.52	A	41.32	8.96	1.16
253947_at	At4g26760	7.74	A	9.58	A	12.84	A	10.11	2.18	16.45	A	18.72	A	15.42	A	17.01	1.95	1.16
253843_at	At4g27910	94.26	P	67.98	M	68.8	A	77.55	8.99	171.71	P	100.78	P	115.49	P	129.39	21.65	1.16
253603_at	At4g30935	55.24	P	55.47	P	54.38	P	54.99	3.69	119.11	P	75.97	P	73.42	P	89.42	14.94	1.16
253489_at	At4g31780	68.62	P	76.9	P	64.36	P	70.15	4.55	98.53	P	102.88	P	83.65	P	95.33	6.42	1.16
252493_at	At3g46750	134.45	P	158.16	P	115.89	P	135.34	14.94	193.98	P	299.87	P	182.87	P	225.83	38.24	1.16
250777_at	At5g05440	38.86	P	28.77	A	34.05	A	33.86	3.4	47.69	P	45.8	P	46.09	P	46.47	1.66	1.16
250623_at	At5g07320	61.39	P	53.41	P	46	P	53.57	5.33	85.88	P	68.25	P	73.27	P	75.67	5.51	1.16
249209_at	At5g42620	28.15	A	26.37	A	19.8	A	24.72	2.95	32.63	A	35.19	A	38.03	A	35.39	2.15	1.16
248676_at	At5g48850	19.49	A	13.8	A	21.23	A	18.2	2.69	32.07	A	28.3	A	23.49	A	28.14	2.92	1.16
248601_at	At5g49400	97.03	P	83.69	P	133.73	P	104.3	16.06	202.5	P	127.52	P	176.17	P	168.45	22.44	1.16
248166_at	At5g54520	19.39	A	13.21	A	20.58	A	17.8	2.66	28.27	P	28.34	P	23.58	A	26.81	2.03	1.16
248139_at	At5g54970	599.22	P	539.77	P	762.95	P	633.2	69.41	1226.09	P	696.72	P	1412.85	P	1112.27	214.04	1.16
247942_at	At5g57120	7.42	A	7.75	A	7.67	A	7.6	0.91	12.56	A	10.32	A	14.27	A	12.21	1.77	1.16
247442_s_at	At5g62690	65.42	P	61.16	M	40.75	P	55.87	7.74	90.71	A	82.92	P	73.25	P	82.18	5.5	1.16
246834_at	At5g26625	15.52	A	15.08	A	15.36	A	15.31	1.48	19.1	A	23.18	A	23.94	P	22.11	1.95	1.16
246842_at	At5g26731	5.79	A	8.93	A	10.08	A	8.29	1.58	14.71	A	11.11	A	13.64	A	13.25	1.28	1.16
245522_at	At4g15890	51.3	P	57.24	P	43.77	P	51.13	5.88	91.58	P	84.94	P	61.45	P	79.06	9.87	1.16
245406_at	At4g17160	40.47	A	54.23	A	40.52	A	45.18	5.14	66.15	A	57.26	A	69.46	A	64.03	3.99	1.16
245335_at	At4g16160	22.99	A	17.1	A	16.69	A	18.95	2.39	28.94	A	26.75	A	26.33	A	27.25	1.55	1.16
245179_at	At5g12400	34.54	P	33.75	P	27.38	A	32.02	2.91	56.98	A	36.75	A	54.21	P	49.18	6.49	1.16
245148_at	At2g45220	30.2	A	33.31	A	29.05	A	30.89	1.99	43.08	A	42.79	A	36.95	A	41.16	2.24	1.16
257585_at	At3g12420	100.55	P	95.44	P	133.63	P	110.24	12.36	199.65	P	125.51	P	203.74	P	175.95	25.83	1.16
267526_at	At2g30570	45.73	A	36.47	A	37.04	A	39.61	3.29	52.31	A	50.83	M	60.59	A	54.52	3.77	1.15
267465_at	At2g19170	29.7	A	29.33	A	38.82	A	32.59	3.52	52.63	A	42.24	A	44.48	A	46.18	3.47	1.15
267160_at	At2g37670	582.37	P	619.38	P	462.42	P	556.61	50.94	952.56	P	628.2	P	955.22	P	844.59	108.85	1.15
266412_at	At2g38720	26.13	M	25.59	P	30.8	A	27.3	2.55	45.85	P	37.35	P	34.32	P	39.23	3.75	1.15
266154_at	At2g12190	31.69	A	41.59	A	27.25	A	33.74	4.76	44.52	A	62.1	A	48.8	A	51.84	5.85	1.15
265497_at	At2g15720	22.79	A	24.19	A	19.78	A	22.03	1.78	33.74	A	42.04	A	26	A	34.02	4.88	1.15
265467_at	At2g37050	12.99	A	14.21	A	12.2	A	13.34	1.44	19.3	A	25.15	A	17.54	A	20.93	3	1.15
264953_at	At1g77120	9.36	A	12.44	A	16.5	A	12.67	2.92	24.92	A	54.39	P	21.09	A	33.41	10.91	1.15
264882_at	At1g61110	29.56	A	36.49	A	16.55	A	28.05	6.41	51.7	A	61.76	A	36.46	A	49.83	7.8	1.15
264890_at	At1g23180	31.13	A	27.71	A	30.94	A	29.7	2.08	39.7	A	47.16	A	37.84	A	41.28	3.54	1.15
264344_at	At1g11910	1312.51	P	1253.17	P	894.99	P	1150.83	138	1938.76	P	1668.05	P	1425.04	P	1678.67	151.37	1.15
264200_at	At1g22650	59.39	P	61.21	P	22.09	A	47.52	13.07	109.46	P	113.29	P	57.18	M	93.38	18.31	1.15
264114_at	At2g31270	478.21	P	399.41	P	560.9	P	479.39	48.12	995.93	P	506.32	P	1092.69	P	864.31	181.68	1.15
263661_at	At1g04290	143.93	P	194.12	P	134.11	P	157.44	19.79	226.71	P	225.41	P	210.86	P	221.42	7.78	1.15
263495_at	At2g42530	17.99	A	16.37	A	17.19	A	17.39	1.8	24.97	A	22.33	A	31.4	A	26.04	3.1	1.15
263255_at	At1g10490	35.71	A	43.09	A	24.23	A	34.31	5.75	55.61	A	49.89	A	47.96	A	51.3	2.72	1.15
262942_at	At1g79450	332.13	P	314.87	P	238.33	P	295.45	30.53	450.3	P	369.4	P	410.64	P	410.18	24.49	1.15
262165_at	At1g75020	210.36	P	180.18	P	257.54	P	216.03	22.75	405.12	P	243.13	P	379.37	P	342.29	50.28	1.15
262194_at	At1g77930	81.62	P	69.38	P	85.69	P	78.86	5.57	112.83	P	98.84	P	104.06	P	104.7	5.84	1.15
260971_at	At1g53620	35.82	A	45.97	A	38.23	A	39.91	3.7	49.73	A	58.12	A	59.59	A	55.55	3.87	1.15
260793_at	At1g06190	27.91	P	31.67	P	25.27	P	28.12	2.83	50.36	P	44.93	P	33.26	P	42.68	5.39	1.15
260626_at	At1g08040	210.85	P	217.99	P	227.06	P	217.62	7.5	263.15	P	283.59	P	270.96	P	271.72	9.11	1.15
260197_at	At1g67623	48.97	P	64.5	P	33.63	P	49.02	9.33	85.19	P	115.34	P	62.13	P	87.58	15.7	1.15
260018_at	At1g41820	18.74	A	18.32	A	14.52	A	17.46	2.1	28.41	A	27.17	A	21.58	A	25.9	2.58	1.15
259538_at	At1g12310	874.01	P	917.6	P	920.99	P	902.82	22.63	1117.72	P	1099.23	P	1339.36	P	1181.67	85.13	1.15
258593_at	At3g04480	15.93	A	17.92	A	15.31	A	16.63	1.52	21.77	A	23.43	A	27.09	A	23.77	2.15	1.15
258452_at	At3g22370	1268.7	P	985.89	P	986.47	P	1082.53	94.9	1430.84	P	1547.85	P	1353.48	P	1448.16	63.22	1.15
258298_at	At3g23300	16.74	A	18.22	A	16.75	A	17.18	1.66	24.37	A	21.76	A	29.3	A	25.09	2.64	1.15
258194_at	At3g29170	76.32	P	68.87	P	114.4	P	86.61	14.33	157.94	P	113.8	P	129.58	P	133.69	13.06	1.15
257065_at	At3g18220	1368.91	P	1336.44	P	1138.42	P	1283.7	76.98	1894.49	P	1507.07	P	1754.31	P	1718.32	117.46	1.15
256144_at	At1g48630	101.5	P	75.84	P	157.82	P	111.74	24.38	233.39	P	142.57	P	202.22	P	192.77	26.84	1.15
254851_at	At4g12010	12.53	A	13.65	A	15.32	A	13.73	1.36	18.23	A	20.22	P	22.73	A	20.12	2.14	1.15
253465_at	At4g32120	27.68	M	20.95	A	22.88	A	23.79	2.41	36.68	P	29.32	A	38.11	A	34.41	3.18	1.15
253424_at	At4g32330	36.16	P	35	P	39.17	P	36.66	2.4	61.68	P	47.73	P	47.4	P	51.92	5.26	1.15
253428_at	At4g32410	21.47	A	28.34	P	25.77	P	25.39	2.99	36.68	P	33.47	P	50.21	P	39.85	5.41	1.15
253143_at	At4g35530	32.46	P	33.49	P	23.85	P	30.1	3.46	40.09	P	43.02	P	42.56	P	41.94	1.93	1.15
253122_at	At4g35990	11.68	A	10.98	A	11.42	A	11.4	0.86	18.22	P	16.95	A	14.45	A	16.68	1.92	1.15
252264_at	At3g49590	34.62	A	45.14	P	27.76	A	35.83	5.52	51.26	P	50.35	P	58.5	A	52.97	3.45	1.15
251508_at	At3g58970	90.41	P	95.91	P	65.08	P	83.86	9.8	128.13	P	134.43	P	101.32	P	121.32	10.52	1.15
251389_at	At3g60850	65.21	P	68.37	P	48.92	A	60.81	6.64	90.25	P	76.59	P	86.94	P	84.88	4.52	1.15
250757_at	At5g05980	36.77	A	41.87	A	32.53	A	37.46	3.59	52.19	A	53.4	A	48.01	A	51.04	2.69	1.15
250660_at	At5g07060	14.93	A	14.75	A	11.68	A	13.65	1.44	17.36	A	20.69	P	20.25	A	19.41	1.47	1.15
250559_at	At5g08010	30.54	A	25.94	A	32.59	A	29.39	2.34	36.74	A	40.77	A	42.01	A	39.94	2.44	1.15
250338_at	At5g11760	18.71	A	16.26	A	15.94	A	16.87	1.79	24.4	A	22.41	A	24.83	A	23.66	1.54	1.15
249979_s_at	At5g18860	11.74	A	12.44	A	18.27	A	14.12	2.61	22.21	M	20.56	A	22.51	A	21.85	1.53	1.15
248809_at	At5g47520	457.64	P	483.06	P	382.49	P	441.4	32.59	797.6	P	565.04	P	578.13	P	647.53	75.57	1.15
248553_at	At5g50170	105.64	P	143.92	P	83.07	P	110.7	18.34	153.55	P	160.87	P	221.38	P	178.94	23.29	1.15
247528_at	At5g61460	91.81	P	65.61	P	91.13	P	83.1	8.89	183.92	P	107.12	P	122.14	P	137.8	23.42	1.15
247366_at	At5g63260	102.77	P	105.55	P	82.2	P	96.54	8.4	179.07	P	115.57	P	140.67	P	145.25	18.51	1.15
246915_at	At5g25880	30.81	P	60.09	P	40.48	P	43.69	9.16	63.42	P	77.58	P	66.74	P	69.49	5.15	1.15
246445_at	At5g17630	15.96	A	12.13	A	12.27	A	13.56	1.65	18.85	A	18.92	A	20.33	A	19.32	1.28	1.15
246088_at	At5g20600	42.55	A	38.58	A	41.24	A	41.02	2.12	54.46	P	50.87	A	61.06	A	54.74	4.04	1.15
246014_at	At5g10680	10.44	A	12.52	A	11.47	A	11.27	1.54	15.8	A	15.59	A	20.76	A	17.39	2.05	1.15
245924_at	At5g28750	28.61	A	26.02	A	22.11	P	25.83	2.36	31.58	A	38.9	A	38.45	A	36.16	2.71	1.15
245318_at	At4g16985	61.45	A	57.65	A	44.41	A	54.88	5.71	101.82	A	94.52	A	62.83	A	86.19	12.22	1.15
245155_at	At5g12470	57.54	P	67.68	P	45.82	P	57.65	7.51	86.44	P	78.67	P	78.48	P	81.53	3.8	1.15
244927_at	orf109	30.67	A	19.05	A	30.27	A	27.08	4.13	44.31	A	33.54	A	48.48	A	42.06	4.63	1.15
257419_at	At1g30800	13.02	A	9.32	A	14.13	A	12.03	2.06	20.08	P	15.52	A	24.18	A	19.84	2.78	1.15
267611_at	At2g26660	62.47	P	80.97	P	74.77	P	72.68	6.36	93.7	P	103.04	P	92.71	P	96.4	4.21	1.14
267446_s_at	At2g33840	103.35	P	81.99	P	99.8	P	95.11	7.05	205.85	P	126.26	P	127.49	P	153.32	26.21	1.14
266738_at	At2g47010	17.49	A	14.88	A	15.2	A	15.94	2.15	19.7	M	29.54	A	28.97	A	25.97	4.12	1.14
265695_at	At2g24490	60.03	P	53.43	P	84.87	P	66.09	9.93	120.55	P	78.18	P	115.44	P	104.55	13.51	1.14
265583_at	At2g20010	16.06	A	16.79	A	17.16	A	16.58	1.45	24.85	A	26.57	P	20.14	A	23.94	2.64	1.14
264269_at	At1g60240	4301.61	P	3504.26	P	5102.52	P	4301.4	467.15	6646.99	P	5025.14	P	7351.22	P	6333.38	693.96	1.14
263685_at	At1g26830	239	P	217.75	P	128.82	P	195.33	34.1	389.18	P	326.21	P	238.43	P	318.02	43.81	1.14
262956_at	At1g54270	81.5	P	83.43	P	91.45	P	85.5	4.63	124.54	P	99.35	P	118.83	P	114.15	8.73	1.14
262299_at	At1g27520	25.35	A	28.65	A	19.28	A	24.65	3.2	34.58	A	37.75	P	33.28	P	35.44	2.52	1.14
262176_at	At1g74960	144.39	P	140.15	P	138.19	P	141.02	4.97	251.84	P	169.61	P	187.54	P	202.68	25.07	1.14
261515_at	At1g71800	279.26	P	237.15	P	208.53	P	242.02	21.37	540.87	P	291.2	P	374.37	P	401.98	73.29	1.14
260712_at	At1g17550	33.76	A	34.4	A	31.58	A	33.13	2.2	44.98	P	41.09	A	53.24	A	45.82	4.25	1.14
259275_at	At3g01060	19.8	A	20.21	A	22	A	20.51	1.41	27.94	P	29.35	A	24.85	A	27.49	1.99	1.14
259051_at	At3g03330	20.05	P	16.37	A	26.68	P	20.59	3.88	31.35	P	31.92	P	31.1	P	31.43	2.02	1.14
258706_at	At3g09570	701.81	P	685	P	582.1	P	657.05	41.35	1063.34	P	801.22	P	848.47	P	904.85	80.95	1.14
258519_at	At3g06760	1173.54	P	1027.95	P	936.01	P	1046.18	71.32	1616.38	P	1173.46	P	1767.97	P	1518.88	178.74	1.14
257655_at	At3g13350	364.53	P	253.76	P	439.77	P	351.78	56.71	782.33	P	398.4	P	677.88	P	618.08	115.06	1.14
256936_at	At3g22480	26.02	P	26.02	P	32.7	P	28.07	3.17	46.9	P	32.61	P	55.56	M	44.84	6.97	1.14
256865_at	At3g23820	147.3	P	238.8	P	109.7	P	165.58	39.4	401.26	P	448.98	P	179.88	P	343.45	83.13	1.14
256876_at	At3g26360	30.11	M	26.4	A	30.98	P	29.51	2.56	37.66	P	41.9	P	59.24	A	45.98	6.93	1.14
256496_at	At1g31510	31.62	A	27.59	A	24.53	A	28.04	2.36	36	A	36.74	A	46.97	A	39.94	3.95	1.14
256193_at	At1g30200	46.72	P	43.72	P	37.43	P	42.83	3.49	65.71	P	51.89	P	57.92	P	58.79	4.53	1.14
255829_at	At2g40540	113.07	P	67.71	P	139.23	P	106.74	20.86	179.51	P	134.44	P	233.74	P	182.53	28.82	1.14
255831_at	At2g33350	128.98	P	118.79	P	108.65	P	117.88	7.38	177.38	P	153	P	141.58	P	157.36	11.03	1.14
255834_at	At2g33410	63.01	P	55.78	P	68.24	P	62.21	4.51	110.43	P	73.28	P	89.71	P	91.28	11.13	1.14
255380_at	At4g03560	49.6	P	51.42	P	69.31	P	56.6	6.73	78.99	P	74.87	P	79.48	P	77.89	2.66	1.14
255360_at	At4g03960	22.06	A	28.41	A	19.97	A	23.27	3.21	29.08	P	35.89	A	39.33	P	34.66	3.37	1.14
255337_at	At4g04450	31.42	A	26.63	A	29.75	A	29.63	1.96	38.55	A	41.79	A	36.3	A	38.86	2.07	1.14
254924_at	At4g11330	25.49	A	24.45	A	51.43	P	33.54	9.18	57.13	P	49.13	P	71.01	P	58.82	6.83	1.14
254735_at	At4g13810	14.78	A	14.68	A	14.57	A	14.68	2.68	31.44	A	20.39	A	56.81	A	36.01	11.32	1.14
254103_at	At4g25030	39.41	A	59.26	A	35.73	A	44.85	8.3	79.42	P	113.14	P	56.66	M	82.97	16.8	1.14
253324_at	At4g33940	30.95	P	32.45	P	18.56	A	27.14	5.1	85.89	P	68.99	P	27.88	A	61	17.29	1.14
253218_at	At4g34980	27.07	A	36.44	A	29.27	A	30.81	3.81	42.34	P	42.13	P	58.21	P	47.07	5.81	1.14
253148_at	At4g35620	30.2	A	32.58	M	39.77	P	34.4	3.85	51.6	P	49.42	P	43.26	P	48.78	3.9	1.14
252383_at	At3g47780	330.81	P	383.47	P	194.36	P	300.49	59.63	506.81	P	616.74	P	382.03	P	502.32	69.46	1.14
252135_at	At3g50830	30.36	A	31.13	A	37.67	P	33.26	3.71	47.57	P	44.48	P	74.26	P	55.19	9.73	1.14
251446_at	At3g59840	82.19	P	77.95	P	115.36	P	92.1	12.07	153.26	P	112.24	P	142.8	P	135.87	12.66	1.14
250966_at	At5g02910	262.88	P	267.32	P	247.22	P	259.2	9.05	502.82	P	294.4	P	388.73	P	394.96	60.28	1.14
250885_at	At5g03910	18.62	A	20.22	A	15.73	A	18.06	2.04	24.54	A	25.12	A	26.79	A	25.42	1.73	1.14
250748_at	At5g05710	87.63	P	91.08	P	75.59	P	85.27	7.24	108.99	P	123.24	P	112.92	P	114.83	6.94	1.14
250599_at	At5g07730	140.33	P	138.99	P	154.19	P	144.45	5.94	228.79	P	157.33	P	236.67	P	207.93	25.05	1.14
249700_at	At5g35530	43.7	P	44.33	P	47.29	P	45.38	2.42	56.78	P	61.18	P	69.52	M	61.57	5.18	1.14
248955_at	At5g45600	10.11	A	12.66	A	10.59	A	11.07	1.76	17.41	A	17.17	A	15.05	A	16.61	1.35	1.14
247940_at	At5g57190	95.27	P	159.1	P	38.89	M	98.43	35.49	253.97	P	340.06	P	119.59	P	237.76	64.87	1.14
247787_at	At5g58640	54.17	M	62.4	P	48.81	P	54.73	5.28	83.51	P	76.26	P	66.49	P	75.84	5.54	1.14
247705_at	At5g59460	12.99	A	19.74	A	13.24	A	15.35	2.62	21.45	P	25.56	P	23.69	A	23.42	2.03	1.14
247141_at	At5g65560	22.65	A	28.09	P	20.86	A	23.93	3.04	35.87	P	41.8	P	30.52	P	36.05	4.14	1.14
246737_at	At5g27710	54.25	P	44.68	P	72.99	P	56.48	9.26	108.52	P	72.61	P	88.2	P	89.35	10.95	1.14
246544_at	At5g15100	117.13	P	165.43	P	95.49	P	125.84	21.23	222.43	P	252.53	P	149.66	P	208.62	30.89	1.14
246344_at	At3g56730	123.08	P	100.05	P	193.23	P	138.01	28.81	236.29	P	180.14	P	295.3	P	236.15	34.39	1.14
245866_s_at	At1g57990	12.54	A	14.18	A	18.37	A	14.86	2.44	25.25	A	18.53	A	27.99	A	23.93	3.24	1.14
245691_at	At5g04240	62.25	P	68.01	P	53.31	P	60.93	4.98	118.49	P	92.26	P	71.09	P	94.3	13.89	1.14
245291_at	At4g16155	21.1	A	18.08	A	15.55	A	18.27	2.72	33.62	A	22.91	A	33.06	A	29.42	4.13	1.14
267510_at	At2g45640	40.71	P	39	M	60.24	P	47.13	7.98	76.93	P	70.39	P	63.27	P	70.29	5.45	1.13
266926_at	At2g46000	25.59	P	21.74	P	35.82	P	27.13	5.08	39.86	P	39.29	P	45.95	P	41.27	3.02	1.13
266727_at	At2g03150	51.77	P	49.44	P	53.08	P	51.42	2.46	94.89	P	61.11	P	70.6	P	75.52	10.11	1.13
264687_at	At1g09850	90.12	P	85.56	P	64.4	P	79.7	8.74	122.49	P	120.73	P	94.6	P	112.78	9.56	1.13
264367_at	At1g03350	46.7	P	66.52	P	46.2	P	53.07	7.25	71.88	P	91.89	P	71.42	P	78.42	7.5	1.13
264011_at	At2g21090	48.03	P	47.33	M	36.54	A	44.17	4.33	60.96	P	56.75	P	60.63	P	59.06	2.65	1.13
263927_s_at	At2g21890	14.23	A	14.97	A	14.72	A	14.61	1.34	22.05	P	18.91	A	29.81	P	23.22	3.75	1.13
262853_at	At1g20890	32.73	P	34.22	P	32.69	P	33.17	2.18	44.56	P	42.08	P	57.47	P	47.5	5.56	1.13
262658_at	At1g14220	22.71	A	22.52	A	21.46	A	22.34	1.3	33.3	P	26.97	A	28.58	A	29.81	2.37	1.13
262359_at	At1g73070	51.45	P	49.41	P	37.88	P	46.08	4.99	84.74	P	95.3	P	50.03	P	76.77	13.96	1.13
262329_at	At1g64090	974.52	P	832.67	P	1204.73	P	1000.88	113.6	1815.88	P	1106.29	P	1833.56	P	1583.63	240.41	1.13
262048_at	At1g80230	153.51	P	150.7	P	157.56	P	154.12	4.62	197.58	P	175.99	P	198.4	P	190.53	7.91	1.13
261710_at	At1g32730	157.62	P	142.4	P	172.01	P	157.57	10.19	271.26	P	181.19	P	224.6	P	226.01	26.7	1.13
261531_at	At1g63490	70.01	P	59.3	P	58.33	P	62.36	4.22	78.69	P	76.7	P	87.03	P	80.92	4.35	1.13
261183_at	At1g34550	29.58	A	36.67	A	35.12	A	33.7	3.64	51.4	P	44.54	A	44.2	P	46.43	3.06	1.13
260730_at	At1g48030	150.23	P	141.38	P	145.2	P	144.95	5.05	165.94	P	193.94	P	204.37	P	186.95	13.16	1.13
260697_at	At1g32530	258.49	P	202.43	P	205.34	P	223.39	19.05	409.26	P	295.45	P	280.1	P	327.96	40.78	1.13
260488_at	At1g51600	89.9	P	102.06	P	96.57	P	96.31	5.06	180.63	P	112.46	P	137.76	P	143.49	20.09	1.13
260425_at	At1g72440	25.13	A	25.9	A	18.94	A	22.98	3.09	30.49	P	33.22	P	43.84	A	35.57	4.71	1.13
260145_at	At1g52920	286.17	P	249.73	P	259.07	P	265.9	12.08	482.06	P	310.05	P	366.07	P	385.94	50.96	1.13
259895_at	At1g71440	24.31	A	21.51	A	20.49	A	21.91	2.43	39.11	M	26.67	A	33.27	A	32.72	3.93	1.13
258795_at	At3g04570	16.17	A	19.85	A	20.78	A	18.68	2.03	24.01	A	26.19	A	27.71	A	25.89	1.7	1.13
258180_at	At3g21480	53.24	P	35.85	A	50.72	P	47.13	5.52	152.63	P	85.69	P	60.49	P	99.76	27.46	1.13
257780_at	At3g27100	58.98	P	61.23	P	69.85	P	63.24	3.97	102.48	P	76.6	P	80.82	P	86.83	8.26	1.13
257680_at	At3g20330	49.18	P	46.43	P	66.75	P	53.82	6.78	97.28	P	73.25	P	69.39	P	80.15	8.94	1.13
257164_at	At3g24320	20.05	A	19.83	A	16.09	A	18.65	2.49	29.45	P	25.67	P	25.54	P	27.04	2.39	1.13
256956_at	At3g13410	370.54	P	334.02	P	298.11	P	335.4	23.43	421.2	P	448.98	P	422.13	P	431.57	17.32	1.13
256907_at	At3g24030	21.77	A	20.9	A	19.69	A	20.82	1.61	29.69	A	30.71	A	24.53	A	28.55	2.47	1.13
256787_at	At3g13790	35.8	P	25.36	A	53.09	P	37.95	8.34	80.25	P	43.35	P	99.48	P	74.24	16.61	1.13
256141_at	At1g48640	29.32	A	24.25	A	20.15	A	24.61	3.11	34.69	A	32.76	A	35.16	A	34.14	1.76	1.13
256048_at	At1g07025	18.44	A	19.34	A	16.94	A	18.28	1.93	26.48	A	23.22	A	30.68	A	26.34	2.68	1.13
255547_at	At4g01920	21.58	A	12.04	A	11.41	A	15.08	3.37	23.29	A	27.71	A	21.71	A	24.21	2.25	1.13
255474_at	At4g02470	595.16	P	800.97	P	394.6	P	597.08	119.92	905.63	P	1030.24	P	831.78	P	923.29	63.45	1.13
254955_at	At4g10920	112.21	P	99.26	P	147.74	P	119.71	15.72	208.35	P	147.82	P	176.56	A	177.45	17.93	1.13
253111_at	At4g35940	307.96	P	350.77	P	260.61	P	305.62	28.19	541.37	P	436.83	P	359.76	P	446.09	52.86	1.13
252887_at	At4g39240	126.92	P	138.6	P	121.07	P	129.22	7.65	166.23	P	164.1	P	157.47	P	163.48	5.79	1.13
252615_at	At3g45230	112.48	P	119	P	115.52	P	115.09	7.15	219.05	P	150.15	P	144.89	P	171.45	23.96	1.13
251811_at	At3g54990	27.93	A	34.31	A	25.96	A	29.5	3.54	39.75	A	44.76	A	38.74	A	41.24	2.59	1.13
251411_at	At3g60250	45.5	P	52.02	P	41.46	P	46.25	3.75	65.07	P	62.74	P	55.65	P	61.27	3.6	1.13
251284_at	At3g61840	18.14	P	18.07	A	14.35	A	17.14	2.89	23.82	P	28.73	P	25.27	A	26.12	2.57	1.13
250822_at	At5g05230	141.38	P	98.37	P	137.86	P	125.69	14.08	303.36	P	141.05	P	224.36	P	223.01	46.6	1.13
250241_at	At5g13600	17.35	A	17.9	A	20.75	A	18.54	1.86	25.8	A	25.24	A	24.28	M	25.15	1.51	1.13
250107_at	At5g15330	13.03	A	16.16	A	14.45	A	14.65	1.7	22.08	A	24.81	A	18.34	A	21.74	2.44	1.13
249558_at	At5g38310	29.75	P	36.54	A	20.18	A	29.14	5.21	41.9	P	48.4	P	40.74	M	43.66	2.93	1.13
249217_at	At5g42300	633.02	P	717.92	P	608.47	P	653.17	38.38	748.3	P	926.54	P	905.5	P	858.81	61.68	1.13
248833_at	At5g47120	1238.27	P	1381.51	P	1204.38	P	1276.01	79.5	1600.17	P	1563.82	P	1920.31	P	1689.92	120.53	1.13
248563_at	At5g49690	13.81	A	12.15	A	15.42	A	13.81	1.72	19.16	A	18.49	A	21.86	A	19.76	1.61	1.13
248426_at	At5g51740	251.64	P	279.91	P	153.19	P	228.27	38.98	393.3	P	392.59	P	277.67	P	354.8	38.85	1.13
247595_at	At5g60820	223.19	P	207.39	P	197.71	P	211.55	10.9	290.16	P	241.29	P	338.37	P	289.76	28.52	1.13
247339_at	At5g63690	64.05	A	59.06	A	54.51	P	59	3.49	84.54	P	77.67	P	69.51	P	76.98	4.83	1.13
247299_at	At5g63900	16.2	A	18.47	A	16.63	A	17.08	2.13	36.36	P	46.46	P	18.44	A	33.69	8.43	1.13
247079_at	At5g66055	20.78	A	18.02	A	19.72	P	19.43	1.99	32.67	P	27.83	M	23.78	A	28.22	3.02	1.13
246788_at	At5g27580	10.62	A	11.1	A	8.43	A	10.02	1.25	13.22	A	16.57	A	15.35	A	14.93	1.63	1.13
245816_at	At1g26210	11.18	A	12.97	A	10.86	A	11.59	1.28	17.99	A	15.87	A	14.93	A	16.23	1.3	1.13
245473_at	At4g16050	11.6	A	11.15	A	14.52	A	12.24	1.54	18.1	A	15.75	A	19.02	A	17.7	1.61	1.13
245147_at	At2g45280	18.36	A	15.99	A	15.82	A	16.63	1.7	22.87	A	21.65	A	23.73	A	22.66	1.39	1.13
267548_at	At2g32660	10.57	A	8.02	A	10.11	A	9.5	1.68	16.4	A	11.97	A	21	A	16.23	2.84	1.12
267365_at	At2g44530	35.11	P	30.57	A	48.89	P	38.02	6.17	73.69	P	48.07	P	56.25	P	59.36	7.65	1.12
267106_s_at	At2g14740	24.53	A	22.63	A	23.11	A	23.37	1.47	38.44	A	30.19	A	28.51	P	32.37	3.41	1.12
266872_at	At2g44730	29.73	A	48.62	A	18.34	A	32.46	9.33	69.41	A	57.1	A	45.21	A	57.18	7.18	1.12
266553_at	At2g46170	2256.18	P	1792.8	P	2193.52	P	2084.79	148.69	3098.79	P	2335.07	P	3078.46	P	2836.15	254.49	1.12
266306_at	At2g26970	12.2	A	10.35	A	13.08	A	11.66	1.6	16.01	A	16.14	A	18.98	A	17.04	1.64	1.12
266298_at	At2g29590	90.52	P	58.58	P	70.97	M	73.63	9.33	104.01	P	108.63	P	92.16	A	101.7	5.36	1.12
265614_at	At2g25355	36.08	A	57.02	A	33.72	A	42.63	8.37	64.49	A	82.38	A	57.54	A	67.75	7.97	1.12
265226_at	At2g28430	306.57	P	352.68	P	251.1	P	304.14	30.42	502.74	P	345.44	P	458.21	P	435.33	46.57	1.12
264625_at	At1g09020	74.55	P	81.48	P	70.52	P	75.14	4.57	140.69	P	115.82	P	82.85	P	113.03	17	1.12
264546_at	At1g55805	24.65	A	26.63	A	23.18	P	24.69	1.74	35.38	P	35.79	P	28.08	P	33.32	2.92	1.12
263303_at	At2g15240	44.42	A	42.58	P	41.03	A	42.78	2.43	51.42	P	57.15	P	54.4	P	54.37	2.94	1.12
263067_at	At2g17550	15.76	A	15.21	A	14.63	A	15.3	1.9	30.45	P	17.87	A	44.13	A	30.64	7.89	1.12
262909_at	At1g59830	43.95	P	29.39	A	54.87	P	41.81	8.72	61.09	P	64.35	P	104.3	P	76.06	14.7	1.12
262487_at	At1g21610	74.58	P	76.82	P	77.28	P	76	3.35	118.45	P	87.78	P	102.97	P	102.35	9.61	1.12
261593_at	At1g33170	32.99	P	32.78	A	26.93	A	31.24	2.48	40.24	P	42.47	P	40.25	P	41.2	2.52	1.12
261329_at	At1g44890	45.81	A	32.17	P	64.2	A	47.85	9.49	75.77	A	67.84	A	73.33	A	72	2.98	1.12
260497_at	At2g41840	48.06	P	51.57	P	60.31	P	53.49	4.38	70.21	P	65.06	P	80.77	P	71.83	5.27	1.12
260229_at	At1g74370	44.45	P	38.85	A	38.57	M	41.2	3.12	56.29	P	57.27	P	49.64	A	54.73	3.73	1.12
260027_at	At1g29950	16.18	A	11.8	A	15.92	A	14.44	2.04	24.34	M	18.9	A	21.22	M	21.31	2.06	1.12
259497_at	At1g15860	36.84	P	49.18	P	80.64	P	55.57	13.54	81.91	P	83.6	P	116.74	P	93.89	11.85	1.12
259174_at	At3g03690	19.24	A	17.31	A	14.76	A	17.35	2.14	23.2	A	24.4	A	26.13	A	24.46	1.95	1.12
259014_at	At3g07320	31.4	P	27.22	A	24.51	P	27.46	3.42	47.17	P	43.25	P	32.42	P	40.84	4.87	1.12
259019_at	At3g07370	117.25	P	125.79	P	151.4	P	131.4	10.92	211.3	P	196.29	P	148.15	P	185.56	19.62	1.12
258933_at	At3g09980	14.2	A	15.35	A	15.62	A	15.1	1.82	19.51	A	21.95	A	23.83	A	21.52	2.01	1.12
258846_at	At3g03070	259.06	P	288.64	P	263.7	P	269.85	12.22	333.24	P	335.16	P	321.95	P	331.01	10.83	1.12
258738_at	At3g05750	10.07	A	12.31	A	12.18	A	11.55	1.37	16.59	P	14.72	A	16.97	A	16.13	1.23	1.12
257046_at	At3g19740	39.4	P	62.47	P	50.86	P	51.09	7.46	66.43	P	75.52	P	77.6	P	72.64	4.61	1.12
256974_at	At3g20990	123.61	P	119.33	P	125.99	P	123.59	5.9	265.42	P	161.29	P	163.75	P	197.15	34.94	1.12
256575_at	At3g14790	254.25	P	270.14	P	231.98	P	251.75	14.62	445.5	P	348.97	P	290.41	P	361.57	45.41	1.12
256305_at	At1g30400	122.8	P	111.14	P	186.67	P	140.07	24.03	209.1	P	180.58	P	272.7	P	220.52	27.6	1.12
255151_at	At4g08180	396.35	P	392.71	P	271.96	P	353.34	42	750.11	P	490.02	P	460.83	P	566.65	92.1	1.12
254905_at	At4g11170	14.47	M	15.49	A	18.69	A	15.88	2.63	19.56	M	28.2	A	29.65	A	25.72	3.84	1.12
254878_at	At4g11660	21.81	A	26.66	A	22.23	P	23.49	2.4	29.3	P	34.64	A	32.94	A	32.18	2.28	1.12
254057_at	At4g25170	24.06	P	22.91	P	22.32	P	23.23	1.92	31.92	P	27.49	A	37.51	P	32.31	3.17	1.12
253946_at	At4g26790	19.54	A	12.04	A	17.57	A	16.86	2.61	22.79	A	27.41	A	23.83	A	24.59	1.94	1.12
253412_at	At4g33000	19.95	A	21.01	A	19	A	19.93	1.52	33.66	A	22.03	A	30.7	A	28.91	3.55	1.12
253176_at	At4g35140	20.62	A	19.3	A	15.49	A	18.4	2.15	31.9	P	22.5	A	32.18	A	28.39	4.02	1.12
253062_at	At4g37590	19.43	A	28.9	A	22.47	A	23.69	3.27	29.88	A	45.23	A	35.43	A	36.69	4.93	1.12
252852_at	At4g39900	32.76	A	49.89	P	31.9	A	37.87	6.81	61.01	P	52.1	P	55.94	P	56.09	3.6	1.12
252581_at	At3g45500	20.11	A	23.87	A	22.67	A	22.16	1.75	35.82	A	25.22	A	34.62	A	31.72	3.71	1.12
252108_at	At3g51530	89.09	P	68.86	P	111	P	89.61	12.51	159.61	P	99.97	P	179.04	P	146.15	23.89	1.12
251337_at	At3g60820	30.94	A	37.26	A	40.25	A	36.23	3.49	59.89	P	48.3	A	44.15	P	51.22	5.15	1.12
251185_at	At3g62870	36.97	P	30.72	P	44.46	P	37.13	5.27	63.76	A	43.97	A	79.1	A	61.84	10.94	1.12
251170_at	At3g63260	49.61	A	54.05	A	32.52	A	45.16	7.03	67.34	A	81.89	A	56.94	A	68.71	7.66	1.12
250858_at	At5g04760	88.09	P	130.5	P	59.51	P	92.67	21.1	162.11	P	147.61	P	127.57	P	146.02	10.5	1.12
250807_at	At5g05130	538.38	P	352.85	P	468.51	P	456.99	54.34	1018.53	P	569.77	P	678.19	P	755.02	135.44	1.12
250742_at	At5g05800	111.42	P	104.25	P	123.44	P	113.06	6.41	221.19	P	160.03	P	133.49	P	171.62	26.05	1.12
250492_at	At5g09790	46.03	P	72.13	M	42.14	P	53.78	10.81	77.81	P	82.3	P	144.65	P	101.46	21.86	1.12
250424_at	At5g10550	134.89	P	166.15	P	88.81	P	129.85	23.16	197.06	P	180.06	P	190.77	P	189.32	6.35	1.12
250380_at	At5g11600	25.01	A	24.87	A	23.27	A	24.17	1.33	38.85	A	30.72	A	29.58	A	32.83	3.15	1.12
249415_at	At5g39660	109.3	P	111.49	P	74.48	P	98.51	13.06	174.47	P	135.93	P	124.01	P	145.2	15.66	1.12
249204_at	At5g42570	244.28	P	197.72	P	289.59	P	243.23	27.47	417.93	P	273.38	P	401.57	P	363.69	46.33	1.12
248274_at	At5g53510	17.17	A	15.58	A	14.44	A	15.59	1.65	21.52	P	22.57	A	20.41	A	21.4	1.53	1.12
248029_at	At5g55700	82.35	P	100.31	P	64.15	P	82.27	11.38	158.49	P	134.53	P	95.32	P	129.42	18.58	1.12
248012_at	At5g56310	26.53	P	31.34	P	26.89	A	28.11	2.06	36.87	P	36.16	P	35.63	A	36.27	1.61	1.12
247955_at	At5g56950	22.07	A	10.52	A	22.98	P	18.61	4.09	28.96	P	26.51	A	32.52	A	29.25	2.17	1.12
247703_at	At5g59560	21.03	A	19.75	A	18.94	P	19.76	1.66	37.43	P	26.37	P	25.34	P	30.02	4.35	1.12
247593_at	At5g60790	105.09	P	166.07	P	106.8	P	125.57	21.47	186.35	P	217.21	P	163.39	P	189.44	17.26	1.12
247288_at	At5g64330	12.14	A	13.22	A	10.91	A	11.99	1.4	20.3	A	14.72	P	18.57	A	17.75	2.11	1.12
246267_at	At1g31812	163.15	P	165	P	212.78	P	180.25	17.12	237.82	P	230.45	P	245.54	P	237.1	9.36	1.12
246135_at	At5g20885	55.62	A	60.6	A	18.17	A	45.08	13.67	83.47	A	92.32	A	63.95	A	79.74	8.74	1.12
245645_at	At1g24764	17.2	A	21	A	18.42	A	18.81	1.65	29	P	22.03	A	37.34	A	29.37	4.73	1.12
245423_at	At4g17483	2203.49	P	1968.63	P	2238.28	P	2153.91	106.64	3566.61	P	2465.52	P	2908.09	P	2984.24	322.85	1.12
257462_at	At1g65740	39.17	A	34.52	A	37.14	A	37.08	1.82	43.11	A	47.13	A	49.8	A	46.65	2.39	1.12
267638_at	At2g42210	54.62	P	68.25	P	64.57	P	62.08	5.28	74.43	P	92.95	P	125.16	P	96.81	15.75	1.11
267143_at	At2g38100	35.77	P	33.86	P	35.66	P	35.09	2.09	56.06	P	39.4	P	50.81	P	48.5	5.39	1.11
266915_at	At2g45870	26.17	A	25.03	A	18.47	A	23.07	2.98	40.06	P	29.75	A	30.97	A	33.56	3.51	1.11
266595_at	At2g46180	53.01	P	52.98	P	41.26	P	48.95	4.92	71.96	P	89.21	P	56.93	A	72.78	9.67	1.11
266462_at	At2g47770	50.5	M	42.88	A	35.73	A	43.16	4.65	61.52	P	77.3	P	52.13	P	63.73	8.02	1.11
265909_at	At2g25720	22.36	A	22.69	A	28.76	A	24.67	2.84	31.81	A	36.35	P	34.29	A	34.12	2.63	1.11
265911_at	At2g25670	86.51	P	112.22	P	74.59	P	91.32	11.56	133.35	P	135.47	P	111.17	P	126.59	8.31	1.11
265173_at	At1g23530	38.51	A	44.44	P	36.01	A	39.7	3.09	48.77	A	49.54	A	59.35	A	52.6	3.99	1.11
263529_at	At2g24765	114.28	P	164.88	P	106.71	P	128.35	18.92	164.57	P	184.14	P	270.39	P	206.32	32.68	1.11
262295_at	At1g27650	25.81	A	26.6	A	25.94	A	26.12	1.66	40.29	P	28.62	A	42.92	M	37.15	4.65	1.11
261355_at	At1g79750	360.03	P	308.7	P	290.61	P	320.27	22.19	560.38	P	424.11	P	379.53	P	454.4	54.57	1.11
261054_at	At1g01330	24.66	A	25.17	A	27.36	A	25.43	1.89	39.5	P	29.95	A	32.82	P	34.7	3.23	1.11
261022_at	At1g12260	25.61	M	28.52	P	21.75	A	25.14	2.91	45.37	P	45.69	P	27.92	P	39.69	6.33	1.11
260837_at	At1g43670	368.1	P	383.14	P	356.55	P	368.91	14.3	615.45	P	417.73	P	489.78	P	508.58	57.73	1.11
260729_at	At1g48050	11.84	A	10.29	A	10.17	A	10.82	1.31	17.86	P	15.91	A	13.65	A	15.79	1.79	1.11
260682_at	At1g17510	39.87	P	43.68	A	52.13	P	44.74	4.58	65.13	P	54.59	P	63.15	P	60.91	4.73	1.11
260468_at	At1g11100	169.13	P	158.59	P	173.11	P	166.41	6.96	259.21	P	202.93	P	198.61	P	220.32	19.92	1.11
260196_at	At1g67570	135.34	P	128.97	P	129.44	P	131.59	4.37	158.77	P	153.76	P	178.69	P	163.31	9.06	1.11
258773_at	At3g10730	103.13	P	111.58	P	105.14	P	106.27	4.46	162.9	P	114.88	P	153.01	P	143.46	14.84	1.11
257596_at	At3g24760	603.33	P	684.19	P	276.28	P	520.27	127.24	1115.55	P	984.39	P	625.85	P	909.81	147.03	1.11
257602_at	At3g13800	274.91	P	187.51	P	271.18	P	244.27	30.08	499.05	P	272.19	P	403.68	P	391.15	65.55	1.11
257306_at	At3g30200	18.29	A	18.93	A	15.89	A	17.9	1.9	25.49	A	21.46	A	31.81	A	26.16	3.14	1.11
257273_at	At3g28030	29.5	A	36.3	P	35.01	M	33.6	3.05	42.96	P	48.69	A	43.43	A	45.04	3.22	1.11
256965_at	At3g13450	16.26	A	14.63	A	21.42	P	17.49	2.42	24.47	P	28.22	P	23.86	P	25.52	2.48	1.11
256930_at	At3g22460	13.4	A	12.69	A	12.16	A	12.71	1.29	16.33	A	19.04	P	16.55	A	17.37	1.4	1.11
256434_at	At3g10950	11.83	A	13.68	A	11.39	A	12.24	1.29	23.86	A	22.08	A	13.25	A	19.96	3.59	1.11
255826_at	At2g40490	17.93	A	19.09	P	17.85	A	18.44	1.8	30.73	P	23.86	A	23.4	P	25.88	2.6	1.11
255707_at	At4g00231	27.39	A	34.68	P	18.35	A	26.74	5.19	41.89	P	39.81	A	36.51	P	39.69	2.08	1.11
255657_at	At4g00810	152.61	P	114.57	P	116.91	P	128.89	12.93	158.29	P	173.67	P	177.87	P	169.36	7.19	1.11
255660_at	At4g00755	178.86	P	118.85	P	216.26	P	171.64	28.61	326.82	P	195.17	P	304.33	P	275.19	40.68	1.11
255604_at	At4g01080	24.69	P	21.9	M	22.34	P	23.04	2.36	47.84	P	27.74	P	34.52	A	36.47	6.12	1.11
255094_at	At4g08590	2076.45	P	1004.17	P	1834.01	P	1640.56	332.67	3119.84	P	2151.71	P	2503.12	P	2586.03	287.66	1.11
253404_at	At4g32840	33.21	P	36.15	P	36.8	P	35.21	2.11	60.86	P	42.36	P	46.95	P	50.09	6.29	1.11
251220_at	At3g62400	115.64	P	165.56	P	141.24	P	140.83	14.94	182.14	P	209.01	P	174.28	P	188.84	11.54	1.11
251228_at	At3g62710	10892.3	P	11053.7	P	7720.08	P	9930.79	1114.45	14255.8	P	13400.1	P	12217.6	P	13297.9	624.32	1.11
250812_at	At5g04900	14.76	A	14.61	A	13.59	A	14.34	1.18	18.09	A	21.18	A	19.27	A	19.51	1.71	1.11
250487_at	At5g09690	110.27	P	102.29	P	102.45	P	105.29	3.65	197.5	P	134.78	P	128.7	P	153.53	22	1.11
250484_at	At5g10240	53.44	P	49.62	P	62.38	P	55.1	4.6	78.28	P	63.31	P	79.92	P	73.66	5.75	1.11
249953_at	At5g18960	10.11	A	10.38	A	11.91	A	10.67	1.25	16.57	A	14.13	A	14.01	A	15.03	1.32	1.11
249845_at	At5g23610	298.22	P	382.81	P	271.6	P	317.55	35.95	522.9	P	421.24	P	392.17	P	445.97	40.49	1.11
248992_at	At5g45230	13.07	A	12.46	A	11.71	A	12.45	1.43	17.39	A	15.88	A	19.88	A	17.69	1.78	1.11
248847_at	At5g46510	14.76	A	13.93	A	11.11	A	13.03	1.55	17.74	A	16.46	A	19.51	A	18.04	1.29	1.11
248641_at	At5g49110	17.41	A	15.61	A	18.54	A	17.02	1.44	20.68	A	27.62	A	22.65	A	23.74	2.45	1.11
248255_at	At5g53350	70.71	P	60.82	P	59.42	P	63.75	4.34	115.96	P	83.72	P	77.64	P	92.76	12.42	1.11
247636_at	At5g60570	50.11	P	46.91	P	44.13	P	46.97	3.14	72.13	P	54.03	P	64.05	P	63.4	5.81	1.11
247373_at	At5g63150	11.34	A	15.32	A	12.67	A	13.13	2.06	27.24	P	17.38	A	18.98	A	21.19	3.33	1.11
247042_at	At5g67220	21.27	A	20.12	A	18.4	A	20.02	1.83	26.26	A	36.38	A	26.71	A	30.18	4.33	1.11
246838_at	At5g26675	140.83	P	91.42	P	170.93	P	135.12	22.96	237.11	P	156.4	P	286.19	P	225.95	38.48	1.11
246444_at	At5g17570	32.78	P	36.41	P	42.96	P	37.19	3.69	64.59	P	55.46	P	42.66	P	54.18	6.76	1.11
246302_at	At3g51860	17.74	A	17.38	A	13.61	A	16.4	2.31	25.03	M	31.41	P	20.89	A	25.83	3.88	1.11
246204_at	At4g37020	54.95	P	53.91	P	62.78	P	56.52	5.28	81.64	P	71.19	P	69.91	P	74.97	4.81	1.11
246219_at	At4g36760	33.6	P	26.27	P	34.42	P	31	3.31	50.55	P	38.31	P	41.75	P	43.28	4.08	1.11
245981_at	At5g13100	2612.11	P	1732.75	P	3149.91	P	2501.07	412.51	4057.2	P	3119.89	P	3864.21	P	3677.95	287.86	1.11
245600_at	At4g14230	104.58	P	118.55	P	71.52	P	97.81	15.14	163.67	P	195.83	P	114.26	P	157.71	24.42	1.11
245509_at	At4g15730	104.87	P	90.63	P	109.44	P	101.81	6.19	192.97	P	115.88	P	145.95	P	151.63	22.32	1.11
245350_at	At4g16830	27.18	A	29.93	A	22.83	A	26.88	3.01	38.05	A	32.91	A	43.95	A	38.03	3.63	1.11
257431_at	At2g36360	22.71	A	24.35	A	20.89	A	22.69	2.18	31.7	A	28	A	32.73	A	30.62	2.28	1.11
266827_at	At2g22920	11.36	A	11.7	A	7.72	A	10.1	1.88	12.99	A	16.2	A	22.43	A	17.17	3.05	1.1
266669_at	At2g29750	9.29	A	9.98	A	11.03	A	10.06	1.36	17.88	A	16.06	A	12.32	A	15.43	2.2	1.1
266537_at	At2g16860	184.09	P	210.96	P	183.91	P	193.17	10.92	292.33	P	244.2	P	221.52	P	254.76	22.75	1.1
266258_at	At2g27720	151.98	P	180.5	P	191.13	P	173.72	13.42	292.51	P	227.59	P	203.32	P	241.59	26.83	1.1
265628_at	At2g27290	17.39	P	14.81	A	15.77	A	16.07	1.79	24.87	A	29.13	A	18.7	A	24.29	3.51	1.1
265288_at	At2g20270	46.93	P	40.62	P	62.69	P	49.93	6.86	77.36	P	59.99	P	81.55	P	72.41	7.44	1.1
264761_at	At1g61280	34.59	P	31.56	P	40.94	P	36.21	3.69	56.9	P	40.79	P	59.64	P	52.18	6.28	1.1
264304_at	At1g78895	1620.04	P	1222.07	P	1741.6	P	1528.62	157.54	2940.26	P	1704.01	P	2364.27	P	2335.43	356.37	1.1
263882_at	At2g21790	26.05	P	25.1	P	29.99	P	27.15	2.51	51.37	P	35.36	P	33.82	P	40.19	5.68	1.1
263834_at	At2g40316	23.84	A	19.24	A	19.69	A	20.76	2.67	32.88	A	34.9	A	24.02	A	30.83	3.82	1.1
263513_at	At2g12400	63.04	P	66.89	P	59.35	P	63	2.81	74.57	P	85.64	P	74.75	P	78.26	4.34	1.1
263417_at	At2g17180	58.34	P	82.07	P	46.07	P	62.06	11.46	173.31	P	118.97	P	71.24	P	121.13	29.5	1.1
263419_at	At2g17220	16.42	A	10.27	A	14.94	A	13.68	2.54	19.58	A	21.48	A	34.44	A	24.79	5.23	1.1
262946_at	At1g79390	31.66	A	30.43	P	31.82	P	31.37	1.59	41.83	P	52.11	P	36.2	P	43.44	5.22	1.1
262100_s_at	At1g59550	27.05	A	29.18	A	22.82	A	26.48	2.38	34.01	A	33.46	A	34.36	A	33.88	1.41	1.1
261861_at	At1g50450	17.7	A	16.58	A	13.66	A	15.99	1.81	23.35	A	21.93	A	19.94	A	21.88	1.7	1.1
261039_at	At1g17455	48.03	P	58.1	P	18.1	P	41.13	12.55	74.49	P	93.97	P	55.06	A	74.79	11.59	1.1
260981_at	At1g53460	86.58	P	84.24	P	99.53	P	89.36	6.16	131.71	P	100.68	P	120	P	117.14	9.57	1.1
260954_at	At1g06130	19.1	P	17.04	A	11.35	A	15.85	2.93	24.32	P	21.36	M	23.08	M	23.18	1.42	1.1
260689_at	At1g32290	47.58	A	43.89	A	45.5	A	45.72	2.49	60.87	A	55.74	A	59.54	A	58.35	3.94	1.1
260339_at	At1g69220	45.55	P	50.28	P	35.44	M	43.66	4.98	65.48	P	57.72	P	53.63	P	59.48	4.24	1.1
260260_at	At1g68540	17.42	A	19.88	A	18.35	A	18.47	1.79	25.01	A	24.52	A	34.97	A	27.6	4.03	1.1
260009_at	At1g67950	28.87	P	30.66	P	39.38	P	33.22	4.01	75.56	P	42.64	P	46.88	P	55.02	10.35	1.1
259748_at	At1g71180	46.74	A	44.52	A	36.69	A	42.55	3.39	57.49	A	53.22	A	51.39	A	54.47	2.6	1.1
259295_at	At3g05340	10.33	A	9.94	A	11.33	A	10.38	1.58	13.61	A	15.58	A	19.72	A	16.12	2.3	1.1
258958_at	At3g01390	89.14	P	83.42	P	110.28	P	93.32	9.75	156.27	P	104.26	P	140.76	P	133.64	15.53	1.1
258904_at	At3g06400	509.34	P	475.98	P	462.81	P	483.14	16.43	827.56	P	529.99	P	664.2	P	673.58	85.81	1.1
258847_at	At3g03100	486.57	P	432.04	P	505.45	P	477.34	23.77	710.79	P	513.92	P	693.51	P	638.51	63.65	1.1
258260_at	At3g26850	19.48	A	22.78	A	18.18	A	20.17	1.74	25.54	A	24.47	A	27.98	A	26.03	1.31	1.1
258198_at	At3g14020	31.69	A	34.79	A	30.41	A	31.91	3.16	48.4	P	37.75	P	51.22	P	45.08	4.95	1.1
257874_at	At3g17110	25.91	A	23.46	A	24.22	P	24.49	2.07	28.78	A	36.03	M	35.14	A	33.35	3.16	1.1
257817_at	At3g25150	18.38	A	20.69	A	26.77	A	21.95	3.21	28.69	A	30.3	A	34.77	A	31.21	2.45	1.1
[truncated: 20,747 more rows]
